# Supplementary material for: Multimodal confined water dynamics in reverse osmosis polyamide membranes
Source: Nat Commun. 2022 May 19;13:2809. doi: 10.1038/s41467-022-30555-6 (PMC9120036; doi:10.1038/s41467-022-30555-6)
Supplement: Supplementary file 3 — Source Data [file 41467_2022_30555_MOESM3_ESM.xlsx]

## Sheet: FIGURE_3
FIGURE 3 C						FIGURE 3 D						FIGURE 3 E				FIGURE 3 F				FIGURE 3 G				FIGURE 3 H
EISF Dry _BS						EISF Dry _TOF						T	tau_LA	tau_SA		T	Apparent H-mobile fraction_LA	Apparent H-mobile fraction_SA		T	Phi	error		T	f	error
Dd	230K	err	330K	err		Qd	230K	err	330K	err											DRY				DRY
0	1		1			0	1		1			230	824	11.4609		230	0.73	0.11		330	0.95	0		330	0.775	0.025
0.988	0.92853	0.00849	0.91853	0.00994		0.5	0.99154	0.00494	0.99882	0.0051		255		10.9833		260		0.13		316	0.88463	0.05285		316	0.7822	0.0238
1.508	0.8487	0.01266	0.8534	0.01161		0.75	0.98542	0.00661	0.98815	0.00561		260		10.8926		273		0.15		302	0.86235	0.04916		302	0.7894	0.0226
2.288	0.69683	0.01065	0.71235	0.0121		1	0.97234	0.0071	0.97202	0.00679		273		10.544		290		0.16		290	0.83655	0.04532		290	0.79557	0.02157
2.964	0.61017	0.01271	0.60944	0.01486		1.25	0.94522	0.00986	0.95219	0.00705		285		10.2969		302		0.17		273	0.81427	0.04145		273	0.80431	0.02011
3.64	0.52919	0.01288	0.53483	0.01571		1.5	0.92956	0.01071	0.92246	0.00677		290		10.1385		316		0.18		260	0.72993	0.03475		260	0.811	0.019
4.264	0.52085	0.01659	0.5356	0.01427		1.75	0.90555	0.00927	0.90545	0.00585		302		9.98485		330	0.95	0.19		230	0.7	0		230	0.82554	0.01732
4.94	0.51835	0.01574	0.52835	0.01568		2	0.89169	0.01068	0.87973	0.00586		316		9.83582
5.512	0.56405	0.01577	0.54845	0.01827		2.25	0.87293	0.01327	0.86873	0.0073		330	941	9.55072
6.136	0.60184	0.01889	0.59636	0.01669		2.5	0.85729	0.01169	0.85873	0.00704
6.656	0.6342	0.02072	0.59575	0.01555		2.75	0.82927	0.01055	0.82873	0.00752
7.228	0.61394	0.01589	0.6559	0.01776		3	0.84762	0.01276	0.81676	0.01051
7.696	0.61394	0.0209	0.60213	0.02222		3.25	0.78054	0.01722	0.79854	0.00985
8.164	0.64502	0.01602	0.63161	0.01557		3.5	0.80394	0.01057	0.78394	0.01074
8.58	0.67199	0.01669	0.64831	0.01532		3.75	0.79355	0.01032	0.76355	0.0161
8.944	0.65384	0.02233	0.62872	0.01758		4	0.74369	0.01258	0.78337	0.0169
9.308	0.86743	0.02399	0.8893	0.0182		4.25	0.73693	0.0132	0.78037	0.01752
9.62	0.86534	0.02545	0.88265	0.01756				--
9.88	0.8876	0.02403	0.90082	0.0247				--

## Sheet: FIGURE_4
FIGURE 4 D												FIGURE 4 E				FIGURE 4 E _ Inset							FIGURE 4 F												FIGURE 4 G				FIGURE 4 H
Q^2	Gamma_250 K	err	Gamma_260 K	err	Gamma_270 K	err	Gamma_290 K	err	Gamma_330 K	err		EISF D2O_Hyd											Q^2	EISF_250 K	err	EISF_260 K	err	EISF_270 K	err	EISF_290 K	err	EISF_330 K	err		T	H mobile	H mobile		T	g	error		phi	error
H2O_Hyd												Dd	330K	err		T	f	error		phi	error		H2O_Hyd													Sperimental	Modelled
0.04	0.061	0.0217	0.065	0.0217	0.065	0.0217	0.075	0.0217	0.08	0.027		0	1	--		330	0.775	0.025		0.955	0.005		0	1		1		1		1		1			330	0.92	0.738		330	0.16875	0.08125		0.86525	0.05475
0.09	0.06	0.019	0.063	0.019	0.06	0.019	0.083	0.019	0.095	0.029		0.2	0.9921	0.00494		316	0.7822	0.0238		1.00557	0.05042		0.2	0.96959	0.0646393	0.9238	0.0513222	0.93555	0.066825	0.86408	0.0411467	0.89555	0.0497528		290	0.67	0.697		290	0.22858	0.02143		0.88454	0.02574
0.16	0.058	0.03	0.058	0.03	0.056	0.03	0.088	0.03	0.118	0.023		0.3	0.98521	0.00466		302	0.7894	0.0226		0.95193	0.0452		0.3	0.88807	0.0592047	0.84403	0.0468906	0.76711	0.0547936	0.70553	0.0335967	0.72711	0.040395		270	0.6	0.56		270	0.25833	0.075		0.71808	0.15423
0.25	0.06	0.018	0.059	0.018	0.06	0.018	0.095	0.018	0.13	0.0308		0.4	0.9645	0.00499		290	0.79557	0.02157		0.89071	0.03869		0.4	0.83657	0.0557713	0.73297	0.0407206	0.64979	0.0464136	0.44961	0.02141	0.59792	0.0332178		260	0.51	0.451		260	0.24283	0.04847		0.69287	0.10713
0.36	0.062	0.02455	0.062	0.02455	0.062	0.02455	0.102	0.02455	0.15	0.0306		0.5	0.94887	0.00271		273	0.80431	0.02011		0.83361	0.03511		0.5	0.68174	0.0454493	0.53581	0.0297672	0.4834	0.0345286	0.2465	0.0117381	0.39766	0.0220922		250	0.33	0.31707		250	0.24757	0.06273		0.39277	0.04723
0.49	0.063	0.021	0.0619	0.021	0.065	0.021	0.119	0.021	0.17	0.0305		0.6	0.92849	0.00288		260	0.811	0.019		0.81543	0.03112		0.6	0.49572	0.033048	0.43742	0.0243011	0.40456	0.0288971	0.20739	0.00987571	0.24046	0.0133589		240	0.25	0.1558		240	0.25233	0.07698		0.18891	0.14443
0.64	0.058	0.018	0.0623	0.018	0.092	0.018	0.123	0.018	0.18	0.0258		0.7	0.908	0.0059		230	0.82554	0.01732		0.715	0.015		0.7	0.52412	0.0349413	0.33553	0.0186406	0.20368	0.0145486	0.05114	0.00243524	0.17667	0.009815		230	0	0		230	0	0		0	0
0.81	0.06	0.02033	0.058	0.02033	0.11	0.02033	0.128	0.02033	0.185	0.02326		0.8	0.8851	0.00574									0.8	0.45306	0.030204	0.26324	0.0146244	0.15889	0.0113493	0.07267	0.00346048	0.11889	0.006605
1	0.065	0.01754	0.082	0.0254	0.12	0.01754	0.14	0.01754	0.2	0.0254		0.9	0.86183	0.00577									0.9	0.2591	0.0172733	0.17124	0.00951333	0.09835	0.007025	0.05278	0.00251333	0.0835	0.00463889
1.21	0.065	0.01719	0.0905	0.02719	0.127	0.01719	0.145	0.01719	0.21	0.02719		1	0.83609	0.00889									1	0.20136	0.013424	0.14922	0.00829	0.00319	0.000227857	0.04757	0.00226524	0.00319	0.000177222
1.44	0.068	0.02376	0.103	0.02763	0.128	0.02376	0.161	0.02376	0.23	0.02763		1.1	0.81566	0.00724									1.1	0.21099	0.014066	0.03365	0.00186944	0.05206	0.00371857	0.03633	0.00173	0.05206	0.00289222
1.69	0.077	0.01864	0.113	0.02782	0.135	0.01864	0.163	0.01864	0.223	0.02782		1.2	0.7863	0.00589									1.2	0.15159	0.010106	0.13304	0.00739111	0.07851	0.00560786	0.02496	0.00118857	0.07851	0.00436167
1.96	0.0814	0.01672	0.115	0.02672	0.14	0.01672	0.175	0.01672	0.25	0.02672		1.3	0.792	0.00904									1.3	0.12866	0.00857733	0.11107	0.00617056	0.00389	0.000277857	0.05267	0.0025081	0.00389	0.000216111
2.25	0.0893	0.01606	0.114	0.02606	0.145	0.01606	0.18	0.01606	0.24	0.02606		1.4	0.7638	0.00495									1.4	0.09092	0.00606133	0.13719	0.00762167	0.12614	0.00901	0.15813	0.00753	0.12614	0.00700778
2.56	0.086	0.0164	0.125	0.02694	0.155	0.0164	0.203	0.0164	0.275	0.02694		1.5	0.7607	0.00694									1.5	0.31401	0.020934	0.14638	0.00813222	0.0803	0.00573571	0.08531	0.00406238	0.0803	0.00446111
2.89	0.0915	0.01681	0.1195	0.02968	0.15	0.01681	0.196	0.01681	0.295	0.02968		1.6	0.76093	0.00527
												1.7	0.75918	0.00799

## Sheet: FIGURE_5
FIGURE 5 B / D												FIGURE 5 F
PA_hydrated _ QENS						PA _ MD						DSC PA_immersed						DSC PA_vapour hydrated
T	Dtr_vap	Dloc_vap	l	tau		T	D_1	tau	D_2	tau		T	Heat flow		T	Heat flow		T	Heat flow		T	Heat flow
0.004	5.3e-06	1.9e-05	1.1	3.9		0.00333	2e-06	140	7.1e-06	80		309.32	-0.54137		172.41	-0.2819		292.8	-5.6526		172.17	-4.0028
0.0038	7.6e-06	2.6e-05	1.2	3.2								309.28	-0.49829		172.41	-0.2814		292.81	-5.6476		172.17	-3.9952
0.0037	9.8e-06	3.4e-05	1.2	2.4		PA _ MD						309.24	-0.45503		172.41	-0.2808		292.82	-5.6433		172.18	-3.988
0.00345	1.4e-05		1.3	2.2		T	D_1		D_2			309.2	-0.41206		172.41	-0.2805		292.83	-5.6386		172.18	-3.9807
0.00303	2.4e-05		1.3	1.3								309.16	-0.36897		172.42	-0.2805		292.83	-5.6335		172.19	-3.9734
						0.00333	6e-06		2e-06			309.11	-0.32606		172.42	-0.2801		292.84	-5.6283		172.19	-3.9663
												309.07	-0.28354		172.42	-0.2804		292.85	-5.6234		172.2	-3.959
PA_hydrated _ QENS						PA _ MD						309.03	-0.24086		172.42	-0.2801		292.86	-5.6187		172.21	-3.9522
T	Dlr_vap		tau			T	D					308.99	-0.19794		172.42	-0.2799		292.86	-5.6136		172.22	-3.9458
												308.95	-0.15497		172.43	-0.2795		292.87	-5.6085		172.22	-3.9391
0.0037	1.2e-06		660			0.00333	5.2e-06					308.91	-0.11246		172.43	-0.2794		292.88	-5.6028		172.23	-3.9326
0.00303	2.3e-06		460									308.87	-0.06971		172.43	-0.2794		292.88	-5.5977		172.24	-3.926
						PA _ MD						308.83	-0.02714		172.43	-0.2792		292.89	-5.5925		172.25	-3.9198
						T	D					308.79	0.0152		172.43	-0.2794		292.89	-5.5878		172.25	-3.9138
PA_immersed _ QENS												308.75	0.05731		172.43	-0.2795		292.9	-5.5828		172.26	-3.9078
T	Dtr	l	tau			0.00333	5e-06					308.71	0.09926		172.44	-0.2794		292.91	-5.5779		172.27	-3.9013
												308.66	0.1408		172.44	-0.2791		292.91	-5.5732		172.28	-3.8946
0.004	4.3e-06	2.3	20.5			PA _ MD						308.62	0.18257		172.44	-0.279		292.92	-5.5687		172.28	-3.8886
0.0038	8.4e-06	1.58	4.95			T	D					308.58	0.22423		172.44	-0.2791		292.92	-5.5637		172.29	-3.8824
0.0037	1.08e-05	1.45	3.25									308.54	0.26594		172.44	-0.2792		292.93	-5.5591		172.3	-3.8766
0.00345	1.92e-05	1.3	1.47			0.00333	5e-06					308.5	0.30754		172.44	-0.2789		292.93	-5.5552		172.31	-3.8699
0.00303	4.8e-05											308.46	0.34874		172.44	-0.2787		292.94	-5.5503		172.32	-3.8635
												308.42	0.39023		172.45	-0.2776		292.94	-5.5458		172.33	-3.857
Bulk water _ NMR						PA _ MD						308.38	0.43177		172.45	-0.2771		292.94	-5.5408		172.34	-3.8508
T	D					T	D_1	D_2				308.34	0.47314		172.45	-0.2767		292.95	-5.5359		172.35	-3.8445
												308.29	0.514		172.45	-0.2758		292.95	-5.5303		172.36	-3.8385
0.00303	4.8e-05					0.00294	2.4e-06	5.8e-06				308.25	0.55509		172.45	-0.2753		292.95	-5.5255		172.37	-3.8323
												308.21	0.59571		172.45	-0.2747		292.96	-5.5202		172.38	-3.8254
												308.17	0.63646		172.46	-0.2746		292.96	-5.5141		172.39	-3.8192
Bulk water _ QENS												308.13	0.67726		172.46	-0.2743		292.96	-5.5081		172.4	-3.8131
T	Dtr	l	tau									308.09	0.71777		172.46	-0.2748		292.97	-5.5022		172.41	-3.8066
												308.05	0.75771		172.46	-0.2749		292.97	-5.4957		172.42	-3.8005
0.00395	3.8e-06	2.39	22.7									308.01	0.79766		172.46	-0.2758		292.97	-5.4889		172.43	-3.7945
0.0039	4.8e-06	1.8	10.8									307.97	0.83754		172.47	-0.2771		292.97	-5.4826		172.44	-3.788
0.00387	5.6e-06	1.73	8.9									307.92	0.87691		172.47	-0.2774		292.98	-5.4757		172.45	-3.782
0.00383	6.3e-06	1.7	7.63									307.88	0.91623		172.47	-0.2781		292.98	-5.468		172.46	-3.7758
0.0038	7e-06	1.65	6.47									307.84	0.95526		172.47	-0.2787		292.98	-5.4602		172.47	-3.7694
0.00373	8.5e-06	1.54	4.66									307.8	0.99406		172.47	-0.2791		292.98	-5.4523		172.49	-3.7625
0.0036	1.35e-05	1.32	2.33									307.76	1.03286		172.48	-0.2803		292.98	-5.4435		172.5	-3.756
0.00351	1.8e-05	1.25	1.66									307.72	1.07154		172.48	-0.2818		292.98	-5.4348		172.51	-3.7486
0.0034	2.4e-05	1.29	1.25									307.68	1.11017		172.48	-0.2828		292.98	-5.4262		172.53	-3.7412
												307.63	1.14863		172.48	-0.2845		292.98	-5.4163		172.54	-3.7336
												307.59	1.18714		172.48	-0.2862		292.98	-5.4064		172.55	-3.7257
Bulk water _ PLH												307.55	1.22549		172.48	-0.2882		292.98	-5.3958		172.57	-3.7182
T	D											307.51	1.2636		172.48	-0.2903		292.98	-5.3854		172.58	-3.71
												307.47	1.30177		172.49	-0.293		292.98	-5.3736		172.59	-3.7019
0.00417	1.5e-06											307.43	1.3392		172.49	-0.295		292.98	-5.3618		172.61	-3.6936
0.0041	2.3e-06											307.39	1.37646		172.49	-0.2973		292.98	-5.3496		172.62	-3.6859
0.004	4e-06											307.34	1.41331		172.49	-0.2994		292.98	-5.3365		172.63	-3.6773
0.00392	5.1e-06											307.3	1.44989		172.49	-0.3019		292.98	-5.3231		172.65	-3.6688
0.00385	7.5e-06											307.26	1.48629		172.5	-0.3048		292.98	-5.3092		172.66	-3.6607
												307.22	1.52246		172.5	-0.3072		292.97	-5.2951		172.67	-3.6526
												307.18	1.5584		172.5	-0.3099		292.97	-5.2801		172.69	-3.6443
PA_immersed _ QENS												307.14	1.59411		172.5	-0.3129		292.97	-5.2652		172.7	-3.6358
T	Dtr	tau										307.1	1.63006		172.5	-0.3158		292.97	-5.2496		172.72	-3.6271
												307.05	1.66571		172.51	-0.3189		292.96	-5.2332		172.73	-3.618
0.00373	1.06e-05	4.2										307.01	1.70126		172.51	-0.3223		292.96	-5.216		172.75	-3.6091
0.00357	1.31e-05	1.84										306.97	1.73663		172.51	-0.3256		292.96	-5.1981		172.76	-3.5995
0.00345	1.69e-05	1.58										306.93	1.77189		172.51	-0.3295		292.95	-5.1792		172.78	-3.589
0.00333	1.98e-05	1.01										306.89	1.80697		172.51	-0.334		292.95	-5.1597		172.79	-3.5781
0.00308	4.09e-05	1.02										306.85	1.84189		172.52	-0.3389		292.95	-5.1394		172.81	-3.5673
												306.8	1.87674		172.52	-0.3433		292.94	-5.1179		172.82	-3.5565
												306.76	1.91137		172.52	-0.3484		292.94	-5.0967		172.84	-3.5457
PA_hydrated _ QENS												306.72	1.94589		172.52	-0.3538		292.93	-5.0744		172.86	-3.5349
T	Dtr											306.68	1.98017		172.53	-0.3591		292.93	-5.0518		172.87	-3.5242
												306.64	2.01446		172.53	-0.3646		292.92	-5.0288		172.89	-3.5141
0.00356	1.4e-05											306.6	2.04829		172.53	-0.3703		292.92	-5.0052		172.91	-3.5044
0.00335	2.06e-05											306.56	2.082		172.54	-0.3763		292.91	-4.9805		172.92	-3.4937
0.00314	2.8e-05											306.52	2.11566		172.54	-0.3822		292.91	-4.9552		172.94	-3.4839
												306.48	2.14891		172.54	-0.389		292.9	-4.929		172.96	-3.4734
												306.43	2.18217		172.55	-0.3961		292.9	-4.9015		172.98	-3.4627
												306.39	2.2152		172.55	-0.4035		292.89	-4.8737		173	-3.4518
												306.35	2.24811		172.55	-0.4118		292.89	-4.8453		173.01	-3.4409
												306.31	2.28074		172.55	-0.4201		292.88	-4.8157		173.03	-3.4293
												306.27	2.31303		172.56	-0.4284		292.87	-4.7858		173.05	-3.4173
												306.23	2.34514		172.56	-0.4367		292.87	-4.7558		173.07	-3.4064
												306.19	2.37714		172.57	-0.4461		292.86	-4.7246		173.08	-3.3945
												306.14	2.40897		172.57	-0.455		292.85	-4.6934		173.1	-3.3834
												306.1	2.44051		172.57	-0.4637		292.84	-4.6614		173.12	-3.3723
												306.06	2.47183		172.58	-0.4727		292.83	-4.6286		173.14	-3.361
												306.02	2.50303		172.58	-0.4819		292.83	-4.5947		173.16	-3.3499
												305.98	2.53406		172.58	-0.4917		292.82	-4.5607		173.18	-3.3388
												305.93	2.5652		172.59	-0.502		292.81	-4.5254		173.2	-3.3278
												305.89	2.59634		172.59	-0.5125		292.81	-4.4896		173.22	-3.3164
												305.85	2.62709		172.6	-0.5232		292.8	-4.4536		173.24	-3.3053
												305.81	2.65737		172.6	-0.5344		292.79	-4.4171		173.26	-3.2937
												305.77	2.68749		172.6	-0.5461		292.78	-4.3798		173.28	-3.282
												305.73	2.71789		172.61	-0.5581		292.77	-4.3423		173.3	-3.271
												305.69	2.74811		172.61	-0.5704		292.76	-4.3045		173.32	-3.2591
												305.65	2.77794		172.62	-0.583		292.75	-4.2659		173.34	-3.2479
												305.61	2.80766		172.62	-0.5951		292.74	-4.2271		173.36	-3.2366
												305.56	2.83674		172.63	-0.6081		292.73	-4.188		173.38	-3.2255
												305.52	2.86577		172.63	-0.6209		292.72	-4.1478		173.4	-3.2139
												305.48	2.89491		172.64	-0.6344		292.71	-4.1074		173.43	-3.2028
												305.44	2.9236		172.64	-0.6481		292.7	-4.0664		173.45	-3.1915
												305.4	2.95171		172.65	-0.6621		292.69	-4.0247		173.47	-3.1796
												305.36	2.97971		172.65	-0.6767		292.68	-3.9825		173.49	-3.1686
												305.31	3.008		172.66	-0.6911		292.67	-3.9395		173.51	-3.1571
												305.27	3.03577		172.67	-0.7071		292.66	-3.8962		173.53	-3.1457
												305.23	3.06377		172.67	-0.7226		292.65	-3.8517		173.56	-3.1342
												305.19	3.09137		172.68	-0.7388		292.64	-3.807		173.58	-3.1232
												305.15	3.1188		172.68	-0.7548		292.63	-3.7615		173.6	-3.1123
												305.11	3.14646		172.69	-0.7717		292.62	-3.7161		173.62	-3.1015
												305.06	3.17383		172.7	-0.7891		292.61	-3.6699		173.64	-3.0907
												305.02	3.20114		172.7	-0.8061		292.59	-3.6234		173.67	-3.0799
												304.98	3.22806		172.71	-0.8234		292.58	-3.5764		173.69	-3.0698
												304.94	3.25486		172.72	-0.8411		292.57	-3.5289		173.71	-3.0595
												304.9	3.28143		172.72	-0.8592		292.56	-3.4812		173.74	-3.0493
												304.86	3.30789		172.73	-0.8777		292.54	-3.4333		173.76	-3.0395
												304.81	3.33429		172.74	-0.8974		292.53	-3.3847		173.79	-3.0295
												304.77	3.36011		172.75	-0.917		292.52	-3.3354		173.81	-3.0199
												304.73	3.38589		172.75	-0.9367		292.5	-3.2864		173.84	-3.0107
												304.69	3.41109		172.76	-0.9575		292.49	-3.2371		173.86	-3.0014
												304.65	3.43617		172.77	-0.9787		292.48	-3.1876		173.89	-2.9918
												304.61	3.46131		172.78	-1.0005		292.46	-3.1378		173.91	-2.983
												304.56	3.48594		172.78	-1.0227		292.45	-3.0881		173.94	-2.9742
												304.52	3.5104		172.79	-1.0454		292.44	-3.0374		173.96	-2.9653
												304.48	3.5344		172.8	-1.0679		292.42	-2.9866		173.99	-2.9569
												304.44	3.55834		172.81	-1.0907		292.41	-2.9356		174.01	-2.9477
												304.4	3.58217		172.82	-1.1134		292.4	-2.8838		174.04	-2.9386
												304.36	3.60594		172.83	-1.136		292.38	-2.8316		174.06	-2.9302
												304.32	3.62954		172.84	-1.1593		292.37	-2.7791		174.09	-2.9221
												304.27	3.6528		172.85	-1.1823		292.35	-2.726		174.11	-2.9129
												304.23	3.67611		172.86	-1.2057		292.34	-2.6726		174.14	-2.9034
												304.19	3.69937		172.87	-1.2288		292.32	-2.6192		174.16	-2.8938
												304.15	3.72274		172.88	-1.2518		292.31	-2.5659		174.19	-2.8839
												304.11	3.74606		172.89	-1.2754		292.29	-2.512		174.22	-2.8745
												304.07	3.7692		172.9	-1.2993		292.28	-2.4579		174.24	-2.8647
												304.02	3.79234		172.91	-1.3238		292.26	-2.4034		174.27	-2.8541
												303.98	3.81509		172.92	-1.3478		292.25	-2.3491		174.3	-2.8429
												303.94	3.8376		172.93	-1.3725		292.23	-2.2947		174.32	-2.832
												303.9	3.85994		172.94	-1.3976		292.21	-2.2401		174.35	-2.8219
												303.86	3.88217		172.95	-1.4233		292.2	-2.1856		174.38	-2.8117
												303.82	3.90417		172.96	-1.4492		292.18	-2.1308		174.41	-2.8019
												303.77	3.926		172.97	-1.4754		292.17	-2.076		174.43	-2.7921
												303.73	3.94749		172.98	-1.5022		292.15	-2.0208		174.46	-2.7828
												303.69	3.96869		172.99	-1.5318		292.13	-1.9661		174.49	-2.7736
												303.65	3.98989		173	-1.5645		292.12	-1.9107		174.52	-2.765
												303.61	4.01109		173.01	-1.6011		292.1	-1.8553		174.54	-2.7575
												303.56	4.03166		173.02	-1.6419		292.08	-1.7994		174.57	-2.7511
												303.52	4.05206		173.04	-1.6887		292.07	-1.7434		174.6	-2.7458
												303.48	4.07223		173.05	-1.7416		292.05	-1.6868		174.63	-2.7415
												303.44	4.09217		173.06	-1.8011		292.03	-1.6301		174.66	-2.7383
												303.4	4.11211		173.08	-1.8675		292.01	-1.5737		174.68	-2.7365
												303.36	4.13211		173.09	-1.9387		291.99	-1.5167		174.71	-2.7368
												303.31	4.15194		173.1	-2.0149		291.98	-1.4595		174.74	-2.739
												303.27	4.1716		173.12	-2.095		291.96	-1.4023		174.77	-2.7428
												303.23	4.19137		173.13	-2.1786		291.94	-1.345		174.8	-2.7485
												303.19	4.21114		173.14	-2.2639		291.92	-1.2873		174.83	-2.7552
												303.15	4.23086		173.16	-2.351		291.91	-1.2303		174.86	-2.7632
												303.11	4.25051		173.17	-2.4387		291.89	-1.1733		174.89	-2.7725
												303.06	4.27011		173.18	-2.5269		291.87	-1.1159		174.92	-2.7833
												303.02	4.28931		173.2	-2.6145		291.85	-1.0583		174.95	-2.7957
												302.98	4.30851		173.21	-2.7019		291.83	-1.0011		174.98	-2.8089
												302.94	4.32766		173.23	-2.7884		291.82	-0.9438		175.01	-2.8229
												302.9	4.34669		173.24	-2.8735		291.8	-0.8871		175.04	-2.8371
												302.86	4.36543		173.26	-2.9578		291.78	-0.8306		175.07	-2.8532
												302.81	4.38394		173.27	-3.0415		291.76	-0.7732		175.1	-2.8708
												302.77	4.40211		173.29	-3.1239		291.74	-0.7156		175.13	-2.8896
												302.73	4.42011		173.3	-3.2045		291.72	-0.6591		175.16	-2.9099
												302.69	4.43811		173.32	-3.2849		291.7	-0.6026		175.19	-2.9305
												302.65	4.456		173.33	-3.3633		291.68	-0.5461		175.22	-2.9528
												302.6	4.47394		173.35	-3.4412		291.66	-0.4894		175.25	-2.9762
												302.56	4.4916		173.36	-3.5184		291.64	-0.4324		175.28	-3.0009
												302.52	4.50903		173.38	-3.594		291.62	-0.3757		175.31	-3.026
												302.48	4.52651		173.4	-3.669		291.6	-0.3193		175.34	-3.052
												302.44	4.54406		173.41	-3.7429		291.58	-0.2637		175.37	-3.0788
												302.39	4.56114		173.43	-3.816		291.56	-0.2071		175.4	-3.1061
												302.35	4.57834		173.45	-3.8879		291.54	-0.151		175.44	-3.1345
												302.31	4.59503		173.46	-3.9597		291.52	-0.0952		175.47	-3.1636
												302.27	4.61177		173.48	-4.0308		291.5	-0.0395		175.5	-3.1934
												302.23	4.62834		173.5	-4.1014		291.48	0.0158		175.53	-3.2238
												302.19	4.64503		173.51	-4.1714		291.46	0.0713		175.56	-3.2555
												302.14	4.66154		173.53	-4.2407		291.44	0.1261		175.6	-3.2884
												302.1	4.67806		173.55	-4.309		291.42	0.1814		175.63	-3.3218
												302.06	4.69463		173.57	-4.3774		291.39	0.2358		175.66	-3.3556
												302.02	4.71086		173.58	-4.4456		291.37	0.2907		175.69	-3.3907
												301.98	4.7272		173.6	-4.5134		291.35	0.3455		175.72	-3.4259
												301.94	4.74331		173.62	-4.5798		291.33	0.3995		175.76	-3.4626
												301.89	4.75931		173.64	-4.646		291.31	0.454		175.79	-3.4999
												301.85	4.77514		173.66	-4.7122		291.29	0.5082		175.82	-3.537
												301.81	4.79063		173.68	-4.7779		291.27	0.5622		175.85	-3.5748
												301.77	4.80589		173.7	-4.8439		291.25	0.6163		175.89	-3.6134
												301.73	4.82097		173.72	-4.9089		291.22	0.6705		175.92	-3.6521
												301.68	4.83611		173.74	-4.9737		291.2	0.7242		175.95	-3.6909
												301.64	4.85114		173.76	-5.0373		291.18	0.7777		175.98	-3.731
												301.6	4.86594		173.78	-5.1017		291.16	0.8315		176.02	-3.7709
												301.56	4.88069		173.8	-5.1658		291.14	0.8848		176.05	-3.8114
												301.52	4.8956		173.82	-5.2295		291.11	0.9381		176.08	-3.8528
												301.48	4.91063		173.84	-5.2931		291.09	0.9914		176.12	-3.8947
												301.44	4.9256		173.86	-5.3563		291.07	1.044		176.15	-3.9368
												301.39	4.94051		173.89	-5.4199		291.05	1.0967		176.19	-3.9798
												301.35	4.95526		173.91	-5.4827		291.03	1.149		176.22	-4.0229
												301.31	4.96977		173.93	-5.5465		291	1.2011		176.25	-4.066
												301.27	4.98423		173.95	-5.6098		290.98	1.2529		176.29	-4.1096
												301.23	4.99863		173.97	-5.6724		290.96	1.3042		176.32	-4.1536
												301.18	5.01257		174	-5.7345		290.93	1.3552		176.36	-4.198
												301.14	5.02646		174.02	-5.796		290.91	1.4061		176.39	-4.2423
												301.1	5.04017		174.04	-5.8576		290.89	1.4569		176.42	-4.2873
												301.06	5.05377		174.06	-5.9189		290.86	1.5072		176.46	-4.333
												301.02	5.06714		174.09	-5.9807		290.84	1.5571		176.49	-4.3791
												300.98	5.08034		174.11	-6.0416		290.82	1.6076		176.52	-4.4256
												300.93	5.09343		174.13	-6.102		290.8	1.6578		176.56	-4.4719
												300.89	5.10651		174.16	-6.1623		290.77	1.708		176.59	-4.5183
												300.85	5.11977		174.18	-6.2229		290.75	1.7577		176.63	-4.5648
												300.81	5.13257		174.21	-6.2831		290.72	1.8073		176.66	-4.6116
												300.76	5.14526		174.23	-6.3431		290.7	1.8568		176.69	-4.6583
												300.72	5.15783		174.26	-6.4026		290.68	1.9062		176.73	-4.7056
												300.68	5.17057		174.28	-6.4614		290.65	1.9556		176.76	-4.7528
												300.64	5.18337		174.31	-6.5198		290.63	2.004		176.8	-4.8007
												300.6	5.19583		174.34	-6.5778		290.6	2.0521		176.84	-4.8485
												300.55	5.2084		174.36	-6.636		290.58	2.1001		176.87	-4.8975
												300.51	5.22051		174.39	-6.6937		290.55	2.1476		176.91	-4.9462
												300.47	5.23269		174.41	-6.7514		290.53	2.1951		176.94	-4.9949
												300.43	5.2448		174.44	-6.8086		290.5	2.2417		176.98	-5.0443
												300.39	5.25703		174.47	-6.8654		290.48	2.2882		177.01	-5.0935
												300.35	5.26869		174.49	-6.9225		290.46	2.3344		177.05	-5.1428
												300.3	5.28046		174.52	-6.9793		290.43	2.3807		177.08	-5.1917
												300.26	5.29217		174.55	-7.0361		290.4	2.427		177.12	-5.2418
												300.22	5.30383		174.57	-7.0924		290.38	2.4732		177.15	-5.2912
												300.18	5.31543		174.6	-7.1482		290.36	2.5192		177.19	-5.3408
												300.14	5.32714		174.63	-7.2044		290.33	2.5646		177.22	-5.3905
												300.09	5.33851		174.65	-7.2599		290.3	2.6105		177.26	-5.4403
												300.05	5.34994		174.68	-7.3151		290.28	2.6556		177.3	-5.4899
												300.01	5.36154		174.71	-7.3696		290.25	2.7001		177.33	-5.54
												299.97	5.37291		174.74	-7.4239		290.23	2.7446		177.37	-5.5902
												299.92	5.38434		174.77	-7.4776		290.2	2.7885		177.4	-5.6401
												299.88	5.39566		174.79	-7.5309		290.18	2.8318		177.44	-5.6893
												299.84	5.40703		174.82	-7.5839		290.15	2.8749		177.47	-5.7398
												299.8	5.41806		174.85	-7.636		290.13	2.918		177.51	-5.7905
												299.76	5.4292		174.88	-7.6881		290.1	2.9605		177.55	-5.8412
												299.72	5.44046		174.91	-7.7397		290.08	3.0034		177.58	-5.8918
												299.67	5.45143		174.94	-7.7912		290.05	3.0463		177.62	-5.9419
												299.63	5.46246		174.97	-7.8418		290.02	3.0888		177.65	-5.9923
												299.59	5.47349		175	-7.8921		290	3.1312		177.69	-6.0425
												299.55	5.48417		175.03	-7.9418		289.97	3.1733		177.73	-6.0928
												299.51	5.4948		175.06	-7.9916		289.95	3.215		177.76	-6.1426
												299.46	5.50531		175.09	-8.0409		289.92	3.2569		177.8	-6.1925
												299.42	5.51583		175.12	-8.0896		289.89	3.2983		177.83	-6.2424
												299.38	5.52583		175.15	-8.1386		289.87	3.3393		177.87	-6.2923
												299.34	5.53617		175.18	-8.1866		289.84	3.3798		177.91	-6.3418
												299.29	5.54611		175.21	-8.2343		289.82	3.4198		177.94	-6.3914
												299.25	5.55594		175.24	-8.2816		289.79	3.4598		177.98	-6.4411
												299.21	5.56606		175.28	-8.3292		289.76	3.4997		178.02	-6.4913
												299.17	5.57594		175.31	-8.3756		289.74	3.5394		178.05	-6.541
												299.13	5.58594		175.34	-8.4222		289.71	3.5786		178.09	-6.5908
												299.08	5.59589		175.37	-8.468		289.68	3.6176		178.13	-6.6402
												299.04	5.606		175.4	-8.5132		289.66	3.6567		178.17	-6.6901
												299	5.61589		175.44	-8.5579		289.63	3.6946		178.2	-6.74
												298.96	5.62566		175.47	-8.6023		289.6	3.733		178.24	-6.7893
												298.91	5.63537		175.5	-8.6459		289.57	3.771		178.28	-6.8386
												298.87	5.64491		175.53	-8.689		289.55	3.8086		178.31	-6.8877
												298.83	5.65451		175.56	-8.7316		289.52	3.8462		178.35	-6.937
												298.79	5.66394		175.59	-8.7737		289.49	3.8836		178.39	-6.9856
												298.75	5.67349		175.63	-8.8154		289.46	3.9209		178.42	-7.0338
												298.7	5.68291		175.66	-8.8567		289.44	3.9575		178.46	-7.0814
												298.66	5.69206		175.69	-8.8982		289.41	3.9946		178.5	-7.1298
												298.62	5.70137		175.72	-8.9395		289.38	4.0307		178.54	-7.1781
												298.58	5.7108		175.76	-8.9802		289.35	4.0668		178.57	-7.2259
												298.53	5.72006		175.79	-9.02		289.33	4.1022		178.61	-7.2733
												298.49	5.72954		175.82	-9.0594		289.3	4.1373		178.65	-7.3204
												298.45	5.73863		175.86	-9.0981		289.27	4.172		178.69	-7.3679
												298.41	5.7476		175.89	-9.1373		289.24	4.2067		178.72	-7.4152
												298.37	5.75623		175.92	-9.1762		289.22	4.241		178.76	-7.4619
												298.32	5.76514		175.96	-9.2141		289.19	4.2754		178.8	-7.5083
												298.28	5.77377		175.99	-9.2516		289.16	4.3098		178.84	-7.5548
												298.24	5.7824		176.02	-9.2897		289.13	4.3437		178.87	-7.6011
												298.2	5.79109		176.06	-9.3276		289.1	4.3781		178.91	-7.6477
												298.16	5.7996		176.09	-9.3649		289.07	4.4122		178.95	-7.6939
												298.11	5.80829		176.12	-9.4019		289.05	4.4461		178.99	-7.7402
												298.07	5.81663		176.16	-9.4372		289.02	4.4798		179.02	-7.7861
												298.03	5.82537		176.19	-9.4723		288.99	4.5132		179.06	-7.8324
												297.98	5.83389		176.23	-9.5069		288.96	4.5462		179.1	-7.8779
												297.94	5.84251		176.26	-9.5412		288.94	4.579		179.13	-7.9237
												297.9	5.85057		176.3	-9.575		288.91	4.6117		179.17	-7.969
												297.86	5.85857		176.33	-9.6077		288.88	4.6437		179.2	-8.0141
												297.81	5.86657		176.37	-9.641		288.85	4.6758		179.24	-8.0583
												297.77	5.87429		176.4	-9.6731		288.82	4.7078		179.28	-8.102
												297.73	5.88206		176.44	-9.7055		288.79	4.7391		179.31	-8.1456
												297.69	5.8896		176.47	-9.7372		288.76	4.7707		179.35	-8.1889
												297.64	5.8972		176.5	-9.7686		288.74	4.802		179.38	-8.2322
												297.6	5.90463		176.54	-9.7996		288.71	4.8325		179.42	-8.2751
												297.56	5.9124		176.57	-9.8297		288.68	4.8631		179.46	-8.3179
												297.52	5.92017		176.61	-9.8602		288.65	4.8934		179.49	-8.3605
												297.47	5.92777		176.64	-9.89		288.62	4.9237		179.53	-8.4033
												297.43	5.9356		176.68	-9.9196		288.59	4.9532		179.57	-8.4455
												297.39	5.94303		176.71	-9.9487		288.56	4.9828		179.6	-8.4875
												297.35	5.95063		176.75	-9.9773		288.53	5.0118		179.64	-8.5297
												297.3	5.958		176.78	-10.0055		288.5	5.0413		179.68	-8.5716
												297.26	5.96571		176.82	-10.0333		288.47	5.0706		179.71	-8.613
												297.22	5.97314		176.85	-10.0607		288.44	5.0995		179.75	-8.6546
												297.18	5.98046		176.89	-10.0877		288.41	5.1281		179.79	-8.6959
												297.13	5.98811		176.93	-10.1145		288.38	5.1567		179.82	-8.7367
												297.09	5.99543		176.96	-10.1412		288.35	5.1852		179.86	-8.778
												297.05	6.0032		177	-10.1669		288.32	5.2135		179.9	-8.8187
												297.01	6.0108		177.03	-10.1916		288.3	5.2417		179.93	-8.8594
												296.96	6.01823		177.07	-10.2166		288.27	5.2694		179.97	-8.8997
												296.92	6.02509		177.11	-10.2413		288.24	5.2968		180.01	-8.9395
												296.88	6.03211		177.14	-10.2653		288.21	5.3237		180.04	-8.9791
												296.84	6.03903		177.18	-10.2893		288.18	5.3508		180.08	-9.0181
												296.79	6.04554		177.21	-10.3125		288.14	5.3769		180.12	-9.0569
												296.75	6.0524		177.25	-10.3356		288.11	5.4033		180.15	-9.0955
												296.71	6.05891		177.28	-10.3586		288.08	5.4295		180.19	-9.1343
												296.66	6.06526		177.32	-10.3819		288.05	5.4552		180.23	-9.1723
												296.62	6.07183		177.36	-10.4044		288.03	5.4806		180.26	-9.2106
												296.58	6.07846		177.39	-10.4264		288	5.5062		180.3	-9.2493
												296.53	6.08497		177.43	-10.4488		287.96	5.5321		180.34	-9.2875
												296.49	6.09149		177.46	-10.47		287.93	5.5575		180.38	-9.3257
												296.45	6.09794		177.5	-10.4908		287.91	5.5826		180.41	-9.3636
												296.4	6.10406		177.54	-10.5117		287.88	5.6076		180.45	-9.401
												296.36	6.11046		177.57	-10.5324		287.85	5.6321		180.49	-9.4387
												296.32	6.11674		177.61	-10.553		287.81	5.657		180.52	-9.4758
												296.27	6.12291		177.65	-10.5735		287.78	5.682		180.56	-9.5119
												296.23	6.12909		177.68	-10.5931		287.75	5.7065		180.6	-9.5478
												296.19	6.13503		177.72	-10.6124		287.72	5.7305		180.63	-9.5835
												296.14	6.1412		177.76	-10.6317		287.69	5.7544		180.67	-9.6189
												296.1	6.14743		177.79	-10.6508		287.66	5.7784		180.71	-9.6546
												296.06	6.15349		177.83	-10.6692		287.63	5.8022		180.75	-9.69
												296.01	6.15971		177.87	-10.6876		287.6	5.826		180.78	-9.7245
												295.97	6.16623		177.9	-10.7051		287.57	5.8488		180.82	-9.7588
												295.92	6.17269		177.94	-10.7227		287.54	5.8715		180.86	-9.7935
												295.88	6.17909		177.97	-10.7404		287.51	5.8941		180.9	-9.8281
												295.84	6.18577		178.01	-10.7583		287.48	5.9167		180.94	-9.8625
												295.79	6.19206		178.05	-10.7761		287.45	5.9393		180.98	-9.8967
												295.75	6.19834		178.08	-10.7942		287.41	5.9613		181.01	-9.9307
												295.71	6.2048		178.12	-10.8121		287.38	5.9834		181.05	-9.9639
												295.66	6.2108		178.16	-10.83		287.35	6.0054		181.09	-9.9973
												295.62	6.21651		178.19	-10.8477		287.32	6.0278		181.13	-10.0307
												295.58	6.22223		178.23	-10.8648		287.29	6.0501		181.16	-10.0635
												295.53	6.22794		178.27	-10.8821		287.26	6.0722		181.2	-10.0965
												295.49	6.23343		178.31	-10.8989		287.23	6.0939		181.24	-10.1284
												295.45	6.23891		178.34	-10.9151		287.2	6.1153		181.28	-10.1602
												295.4	6.24457		178.38	-10.9306		287.16	6.1372		181.31	-10.1921
												295.36	6.24994		178.42	-10.9456		287.13	6.1582		181.35	-10.2241
												295.32	6.25549		178.45	-10.9605		287.1	6.1791		181.39	-10.256
												295.27	6.26091		178.49	-10.9754		287.07	6.1993		181.43	-10.2876
												295.23	6.26617		178.53	-10.9905		287.04	6.2192		181.47	-10.3193
												295.19	6.27143		178.56	-11.0051		287.01	6.2392		181.5	-10.3499
												295.14	6.27646		178.6	-11.0195		286.98	6.2587		181.54	-10.3808
												295.1	6.28137		178.64	-11.0338		286.94	6.2781		181.58	-10.4116
												295.06	6.28629		178.68	-11.0481		286.91	6.2971		181.62	-10.4425
												295.01	6.29143		178.71	-11.0627		286.88	6.3166		181.66	-10.4727
												294.97	6.29634		178.75	-11.0768		286.85	6.3355		181.69	-10.503
												294.92	6.30126		178.79	-11.0908		286.82	6.3546		181.73	-10.5326
												294.88	6.30651		178.83	-11.1041		286.79	6.3733		181.77	-10.562
												294.84	6.31137		178.86	-11.1173		286.75	6.3923		181.81	-10.5918
												294.79	6.31657		178.9	-11.1305		286.72	6.4112		181.85	-10.622
												294.75	6.32183		178.94	-11.1433		286.69	6.4302		181.88	-10.6517
												294.7	6.32703		178.97	-11.1556		286.66	6.4491		181.92	-10.6801
												294.66	6.33211		179.01	-11.1673		286.63	6.4672		181.96	-10.7089
												294.62	6.33709		179.05	-11.1793		286.59	6.4855		182	-10.737
												294.57	6.34229		179.09	-11.191		286.56	6.504		182.04	-10.766
												294.53	6.34714		179.12	-11.2031		286.53	6.5223		182.08	-10.7945
												294.48	6.35229		179.16	-11.2153		286.5	6.5399		182.12	-10.8227
												294.44	6.35731		179.2	-11.2271		286.46	6.5576		182.16	-10.8502
												294.4	6.36211		179.23	-11.2394		286.43	6.575		182.19	-10.8775
												294.35	6.36674		179.27	-11.2519		286.4	6.5927		182.23	-10.9053
												294.31	6.37143		179.31	-11.2643		286.37	6.6102		182.27	-10.9331
												294.26	6.37611		179.35	-11.2766		286.34	6.6274		182.31	-10.9608
												294.22	6.38063		179.38	-11.2888		286.3	6.6444		182.35	-10.9878
												294.18	6.38537		179.42	-11.3006		286.27	6.6614		182.39	-11.0149
												294.13	6.38977		179.46	-11.3122		286.24	6.6784		182.42	-11.0418
												294.09	6.39423		179.5	-11.3238		286.21	6.6953		182.46	-11.0686
												294.04	6.39857		179.53	-11.3352		286.17	6.7117		182.5	-11.0956
												294	6.40297		179.57	-11.3466		286.14	6.7279		182.54	-11.1224
												293.95	6.40714		179.61	-11.3581		286.11	6.744		182.58	-11.1487
												293.91	6.41149		179.65	-11.3688		286.08	6.7598		182.62	-11.1741
												293.86	6.41554		179.68	-11.38		286.04	6.7753		182.66	-11.1998
												293.82	6.41949		179.72	-11.391		286.01	6.7907		182.7	-11.225
												293.77	6.42371		179.76	-11.402		285.98	6.8061		182.74	-11.2502
												293.73	6.42771		179.8	-11.4129		285.95	6.8214		182.78	-11.2752
												293.69	6.43217		179.84	-11.4238		285.91	6.8367		182.82	-11.2998
												293.64	6.43629		179.87	-11.4347		285.88	6.8513		182.85	-11.3245
												293.6	6.44069		179.91	-11.4454		285.85	6.8661		182.89	-11.3491
												293.55	6.44469		179.95	-11.4571		285.81	6.8808		182.93	-11.3744
												293.51	6.4488		179.99	-11.4682		285.78	6.8951		182.97	-11.3994
												293.46	6.45303		180.03	-11.4791		285.75	6.9097		183.01	-11.424
												293.42	6.4572		180.06	-11.4898		285.72	6.9241		183.05	-11.4487
												293.37	6.46143		180.1	-11.5003		285.68	6.9381		183.09	-11.4729
												293.33	6.46537		180.14	-11.5107		285.65	6.9521		183.13	-11.4971
												293.28	6.46931		180.18	-11.5215		285.62	6.9665		183.17	-11.5207
												293.24	6.47314		180.22	-11.5318		285.58	6.9805		183.21	-11.5447
												293.19	6.47731		180.26	-11.5416		285.55	6.9943		183.24	-11.5681
												293.15	6.48171		180.29	-11.5514		285.52	7.0079		183.28	-11.5915
												293.1	6.48589		180.33	-11.5612		285.49	7.0213		183.32	-11.6149
												293.06	6.48994		180.37	-11.5715		285.45	7.0338		183.36	-11.6381
												293.02	6.49383		180.41	-11.5814		285.42	7.0466		183.4	-11.6607
												292.97	6.49789		180.45	-11.5913		285.39	7.0592		183.44	-11.6837
												292.93	6.50189		180.48	-11.6014		285.35	7.0715		183.48	-11.7064
												292.88	6.50583		180.52	-11.6114		285.32	7.0841		183.52	-11.7289
												292.84	6.50966		180.56	-11.6215		285.29	7.0964		183.56	-11.7514
												292.79	6.51326		180.6	-11.6314		285.25	7.1088		183.6	-11.7731
												292.75	6.51657		180.64	-11.6412		285.22	7.1213		183.64	-11.7951
												292.7	6.52		180.67	-11.6501		285.18	7.1345		183.68	-11.8169
												292.66	6.52349		180.71	-11.6593		285.15	7.1472		183.72	-11.8394
												292.61	6.52703		180.75	-11.6683		285.12	7.1598		183.76	-11.8609
												292.57	6.53046		180.79	-11.6767		285.08	7.1723		183.8	-11.8828
												292.52	6.53394		180.82	-11.6853		285.05	7.1847		183.84	-11.9043
												292.48	6.53749		180.86	-11.6941		285.02	7.1975		183.88	-11.9257
												292.43	6.54091		180.9	-11.7034		284.98	7.2103		183.92	-11.9474
												292.39	6.54463		180.94	-11.7125		284.95	7.2221		183.96	-11.969
												292.34	6.54846		180.98	-11.722		284.91	7.234		183.99	-11.9903
												292.29	6.55223		181.02	-11.7316		284.88	7.2454		184.03	-12.0113
												292.25	6.55583		181.06	-11.7412		284.85	7.2565		184.07	-12.0324
												292.2	6.5596		181.09	-11.7502		284.81	7.2679		184.11	-12.053
												292.16	6.56354		181.13	-11.7594		284.78	7.2788		184.15	-12.0736
												292.11	6.56743		181.17	-11.7682		284.74	7.2896		184.19	-12.0939
												292.07	6.5712		181.21	-11.777		284.71	7.3001		184.23	-12.1144
												292.02	6.57503		181.25	-11.7858		284.67	7.311		184.27	-12.1343
												291.98	6.57846		181.29	-11.7946		284.64	7.3212		184.31	-12.1545
												291.93	6.58194		181.32	-11.8029		284.6	7.3321		184.35	-12.1751
												291.89	6.58531		181.36	-11.8111		284.57	7.3432		184.39	-12.1954
												291.84	6.58874		181.4	-11.82		284.54	7.3539		184.43	-12.2158
												291.79	6.59194		181.44	-11.8293		284.5	7.3647		184.47	-12.2361
												291.75	6.59514		181.48	-11.8382		284.47	7.3752		184.51	-12.2564
												291.7	6.59817		181.52	-11.8466		284.43	7.3859		184.55	-12.2766
												291.66	6.60097		181.56	-11.8551		284.4	7.3964		184.59	-12.297
												291.61	6.60389		181.6	-11.8638		284.36	7.4069		184.63	-12.3166
												291.57	6.60686		181.63	-11.8729		284.33	7.417		184.67	-12.3356
												291.52	6.60977		181.67	-11.8819		284.29	7.427		184.71	-12.3548
												291.48	6.61251		181.71	-11.8908		284.26	7.4368		184.75	-12.3744
												291.43	6.61526		181.75	-11.8996		284.22	7.4464		184.79	-12.3942
												291.38	6.618		181.79	-11.9085		284.19	7.4564		184.83	-12.4141
												291.34	6.62114		181.83	-11.9177		284.16	7.4655		184.87	-12.4334
												291.29	6.62423		181.87	-11.9269		284.12	7.4745		184.91	-12.4532
												291.25	6.62737		181.91	-11.9358		284.09	7.484		184.95	-12.4735
												291.2	6.6304		181.95	-11.9447		284.05	7.4932		184.99	-12.4934
												291.15	6.63349		181.99	-11.9539		284.02	7.5022		185.03	-12.5131
												291.11	6.63669		182.02	-11.9629		283.98	7.511		185.07	-12.5328
												291.06	6.63971		182.06	-11.971		283.95	7.5201		185.11	-12.5521
												291.01	6.64274		182.1	-11.9799		283.91	7.5286		185.15	-12.5711
												290.97	6.64554		182.14	-11.9885		283.88	7.5378		185.19	-12.5907
												290.92	6.64834		182.17	-11.997		283.84	7.5467		185.23	-12.6091
												290.87	6.65109		182.21	-12.0056		283.81	7.5555		185.27	-12.6279
												290.83	6.65377		182.24	-12.0138		283.77	7.5642		185.31	-12.6467
												290.78	6.65646		182.28	-12.0215		283.74	7.573		185.35	-12.6654
												290.74	6.65897		182.32	-12.0294		283.7	7.582		185.39	-12.6837
												290.69	6.6616		182.36	-12.0381		283.67	7.5906		185.43	-12.702
												290.64	6.66429		182.39	-12.0459		283.63	7.5992		185.47	-12.7201
												290.6	6.6668		182.43	-12.0539		283.6	7.6078		185.51	-12.7375
												290.55	6.6692		182.47	-12.0619		283.56	7.6165		185.55	-12.7555
												290.5	6.67183		182.5	-12.0703		283.53	7.6248		185.59	-12.7728
												290.46	6.67457		182.54	-12.0789		283.49	7.633		185.63	-12.7902
												290.41	6.67726		182.58	-12.0876		283.46	7.6412		185.67	-12.8078
												290.36	6.68029		182.62	-12.0963		283.42	7.6491		185.71	-12.8251
												290.32	6.68291		182.66	-12.1044		283.39	7.6572		185.75	-12.8419
												290.27	6.68571		182.69	-12.1128		283.35	7.6652		185.79	-12.859
												290.22	6.68846		182.73	-12.1211		283.32	7.6727		185.83	-12.8761
												290.18	6.69171		182.77	-12.1296		283.28	7.6797		185.87	-12.8932
												290.13	6.69463		182.8	-12.138		283.25	7.6874		185.91	-12.9099
												290.08	6.69754		182.84	-12.1464		283.21	7.6948		185.95	-12.9273
												290.04	6.70051		182.88	-12.1554		283.17	7.7022		185.99	-12.9441
												289.99	6.70297		182.92	-12.1638		283.14	7.7097		186.03	-12.9609
												289.94	6.70594		182.95	-12.173		283.1	7.7167		186.07	-12.9777
												289.89	6.70874		182.99	-12.1818		283.07	7.7241		186.11	-12.9948
												289.85	6.71154		183.03	-12.1909		283.03	7.7313		186.15	-13.0116
												289.8	6.71434		183.07	-12.1998		283	7.739		186.19	-13.0286
												289.75	6.71691		183.11	-12.2078		282.96	7.7464		186.23	-13.0454
												289.7	6.71966		183.14	-12.2159		282.93	7.7535		186.27	-13.0617
												289.66	6.72229		183.18	-12.2236		282.89	7.7608		186.31	-13.0782
												289.61	6.72509		183.22	-12.2314		282.85	7.7681		186.35	-13.0948
												289.56	6.72777		183.26	-12.2389		282.82	7.7748		186.39	-13.1121
												289.52	6.73023		183.29	-12.2468		282.78	7.7815		186.43	-13.1284
												289.47	6.73257		183.33	-12.2547		282.75	7.7878		186.47	-13.1453
												289.42	6.73491		183.37	-12.2624		282.71	7.7939		186.51	-13.1619
												289.37	6.73714		183.41	-12.2705		282.68	7.8		186.55	-13.1786
												289.33	6.73909		183.44	-12.2787		282.64	7.806		186.59	-13.1956
												289.28	6.7412		183.48	-12.2867		282.61	7.8114		186.63	-13.2123
												289.23	6.74326		183.52	-12.295		282.57	7.8167		186.67	-13.2292
												289.18	6.74531		183.56	-12.3033		282.54	7.8227		186.71	-13.2455
												289.14	6.74749		183.6	-12.3113		282.5	7.8281		186.75	-13.2618
												289.09	6.74966		183.63	-12.3195		282.46	7.8341		186.79	-13.278
												289.04	6.75183		183.67	-12.3277		282.43	7.84		186.83	-13.2936
												288.99	6.7544		183.71	-12.3361		282.39	7.8461		186.88	-13.3091
												288.94	6.75703		183.74	-12.3444		282.35	7.8523		186.92	-13.3246
												288.9	6.75943		183.78	-12.3529		282.32	7.8585		186.96	-13.3405
												288.85	6.76143		183.82	-12.3612		282.28	7.8641		187	-13.3558
												288.8	6.76349		183.86	-12.3696		282.24	7.8699		187.04	-13.3718
												288.75	6.76537		183.89	-12.3775		282.21	7.8757		187.08	-13.3876
												288.7	6.76737		183.93	-12.3852		282.17	7.8814		187.12	-13.4031
												288.65	6.76926		183.97	-12.3931		282.14	7.8868		187.16	-13.4188
												288.61	6.77097		184.01	-12.4004		282.1	7.8918		187.2	-13.4345
												288.56	6.77291		184.05	-12.408		282.07	7.8968		187.24	-13.4496
												288.51	6.77503		184.09	-12.4158		282.03	7.902		187.28	-13.4646
												288.46	6.77726		184.13	-12.4232		281.99	7.907		187.32	-13.4793
												288.41	6.77949		184.16	-12.4305		281.96	7.9119		187.36	-13.4935
												288.37	6.78211		184.2	-12.4379		281.92	7.917		187.4	-13.5079
												288.32	6.78469		184.24	-12.4453		281.89	7.9218		187.44	-13.5227
												288.27	6.78714		184.28	-12.4531		281.85	7.9266		187.48	-13.5371
												288.22	6.78931		184.32	-12.461		281.81	7.9315		187.52	-13.5517
												288.17	6.79126		184.35	-12.4686		281.78	7.9362		187.56	-13.5667
												288.13	6.79326		184.39	-12.4759		281.74	7.9408		187.6	-13.5808
												288.08	6.79537		184.43	-12.4832		281.71	7.946		187.64	-13.5951
												288.03	6.7972		184.47	-12.491		281.67	7.9507		187.68	-13.6091
												287.98	6.79891		184.51	-12.4993		281.64	7.9554		187.72	-13.6233
												287.93	6.80051		184.54	-12.507		281.6	7.9605		187.76	-13.6366
												287.88	6.80211		184.58	-12.5146		281.56	7.965		187.8	-13.6503
												287.83	6.80389		184.62	-12.5227		281.52	7.9692		187.84	-13.6637
												287.78	6.80566		184.66	-12.5309		281.49	7.9741		187.88	-13.6768
												287.73	6.80714		184.7	-12.5388		281.45	7.9784		187.92	-13.6904
												287.68	6.8088		184.73	-12.5469		281.41	7.9824		187.97	-13.7036
												287.64	6.81051		184.77	-12.5549		281.38	7.9865		188.01	-13.717
												287.59	6.81217		184.81	-12.5622		281.34	7.9901		188.05	-13.7301
												287.54	6.81394		184.85	-12.5696		281.3	7.9933		188.09	-13.7436
												287.49	6.81554		184.89	-12.5767		281.27	7.997		188.13	-13.7566
												287.44	6.81714		184.93	-12.5838		281.23	8.001		188.17	-13.7699
												287.39	6.81874		184.97	-12.5906		281.2	8.0043		188.21	-13.7824
												287.34	6.82063		185	-12.5975		281.16	8.0086		188.25	-13.7949
												287.3	6.82257		185.04	-12.6045		281.12	8.0126		188.29	-13.8079
												287.25	6.82451		185.08	-12.6111		281.09	8.0161		188.33	-13.8204
												287.2	6.82634		185.12	-12.6182		281.05	8.0204		188.37	-13.8329
												287.15	6.82829		185.16	-12.6255		281.01	8.0243		188.41	-13.8457
												287.1	6.83063		185.2	-12.6324		280.98	8.0276		188.45	-13.8581
												287.05	6.83297		185.24	-12.639		280.94	8.0307		188.49	-13.87
												287	6.8352		185.27	-12.6461		280.9	8.0341		188.54	-13.8823
												286.95	6.83714		185.31	-12.6531		280.87	8.0365		188.58	-13.8951
												286.9	6.8388		185.35	-12.6601		280.83	8.039		188.62	-13.9073
												286.85	6.84034		185.39	-12.6669		280.79	8.0419		188.66	-13.9196
												286.8	6.84223		185.43	-12.6738		280.76	8.0442		188.7	-13.9318
												286.76	6.84377		185.47	-12.6809		280.72	8.0472		188.74	-13.9431
												286.71	6.84514		185.51	-12.6884		280.68	8.0503		188.78	-13.9549
												286.66	6.84646		185.54	-12.6957		280.65	8.0533		188.82	-13.9668
												286.61	6.8476		185.58	-12.7025		280.61	8.056		188.86	-13.9789
												286.56	6.84903		185.62	-12.71		280.58	8.0587		188.9	-13.9895
												286.51	6.85063		185.66	-12.717		280.54	8.0614		188.94	-14.0004
												286.46	6.85206		185.7	-12.7239		280.5	8.0642		188.98	-14.0114
												286.41	6.85326		185.74	-12.7304		280.46	8.0665		189.02	-14.0221
												286.36	6.85463		185.78	-12.7366		280.43	8.0685		189.06	-14.0334
												286.31	6.85577		185.81	-12.7426		280.39	8.0705		189.1	-14.0442
												286.26	6.85709		185.85	-12.7492		280.35	8.0726		189.14	-14.0551
												286.21	6.85863		185.89	-12.7562		280.31	8.075		189.18	-14.0657
												286.16	6.85977		185.93	-12.7625		280.28	8.0778		189.22	-14.077
												286.12	6.8608		185.97	-12.7692		280.24	8.0803		189.27	-14.0884
												286.07	6.86206		186.01	-12.7766		280.2	8.0828		189.31	-14.0998
												286.02	6.86326		186.05	-12.7839		280.17	8.0853		189.35	-14.1103
												285.97	6.86463		186.09	-12.791		280.13	8.0877		189.39	-14.1211
												285.92	6.86611		186.13	-12.7985		280.09	8.0896		189.43	-14.1321
												285.87	6.86749		186.17	-12.8054		280.05	8.0914		189.47	-14.1425
												285.82	6.86909		186.2	-12.8122		280.02	8.0932		189.51	-14.1536
												285.78	6.87097		186.24	-12.819		279.98	8.0947		189.55	-14.1643
												285.73	6.87309		186.28	-12.8261		279.94	8.0966		189.59	-14.1746
												285.68	6.8752		186.32	-12.8322		279.91	8.0981		189.63	-14.185
												285.63	6.87737		186.36	-12.839		279.87	8.0998		189.67	-14.1963
												285.58	6.87949		186.4	-12.8454		279.83	8.1019		189.71	-14.2066
												285.53	6.88137		186.44	-12.852		279.79	8.1044		189.75	-14.2167
												285.48	6.8832		186.48	-12.8584		279.76	8.1068		189.79	-14.227
												285.43	6.88457		186.52	-12.8647		279.72	8.1091		189.83	-14.2371
												285.39	6.88594		186.56	-12.8708		279.68	8.1114		189.87	-14.247
												285.34	6.88703		186.6	-12.8765		279.65	8.1133		189.91	-14.2567
												285.29	6.88794		186.63	-12.8827		279.61	8.1158		189.96	-14.2669
												285.24	6.88869		186.67	-12.8882		279.57	8.1183		190	-14.2764
												285.19	6.88937		186.71	-12.8946		279.54	8.1201		190.04	-14.2863
												285.14	6.89029		186.75	-12.9005		279.5	8.1222		190.08	-14.2966
												285.1	6.89143		186.79	-12.9066		279.46	8.1241		190.12	-14.3066
												285.05	6.8928		186.83	-12.9124		279.42	8.1254		190.16	-14.3165
												285	6.89394		186.87	-12.9188		279.39	8.127		190.2	-14.3264
												284.95	6.89509		186.9	-12.9252		279.35	8.1283		190.24	-14.3363
												284.9	6.89634		186.95	-12.9315		279.31	8.1298		190.28	-14.3457
												284.86	6.89766		186.99	-12.9378		279.28	8.1307		190.32	-14.355
												284.81	6.89897		187.02	-12.944		279.24	8.1318		190.36	-14.3643
												284.76	6.9		187.07	-12.9492		279.2	8.1328		190.4	-14.3731
												284.71	6.90086		187.1	-12.9551		279.16	8.1334		190.44	-14.3822
												284.67	6.90194		187.14	-12.9612		279.13	8.1346		190.48	-14.3908
												284.62	6.90303		187.18	-12.9671		279.09	8.1349		190.53	-14.3987
												284.57	6.90429		187.22	-12.973		279.05	8.1353		190.56	-14.4066
												284.53	6.90531		187.26	-12.9792		279.01	8.1351		190.61	-14.4148
												284.48	6.90646		187.3	-12.9853		278.98	8.1355		190.65	-14.4233
												284.43	6.90743		187.34	-12.9913		278.94	8.1359		190.69	-14.4318
												284.38	6.90869		187.38	-12.9975		278.9	8.1362		190.73	-14.4404
												284.34	6.90994		187.42	-13.0036		278.86	8.1372		190.77	-14.449
												284.29	6.91097		187.45	-13.0093		278.82	8.1378		190.81	-14.4572
												284.24	6.91217		187.49	-13.0155		278.79	8.1385		190.85	-14.4664
												284.2	6.91291		187.53	-13.0212		278.75	8.1398		190.89	-14.4751
												284.15	6.91383		187.57	-13.0265		278.71	8.1408		190.93	-14.4834
												284.1	6.91486		187.61	-13.0322		278.68	8.1422		190.97	-14.4916
												284.06	6.91589		187.65	-13.0375		278.64	8.1434		191.01	-14.4995
												284.01	6.91703		187.69	-13.0433		278.6	8.1441		191.06	-14.5078
												283.97	6.91823		187.73	-13.0483		278.57	8.1446		191.1	-14.5156
												283.92	6.91931		187.77	-13.0536		278.53	8.1454		191.14	-14.5237
												283.88	6.92011		187.81	-13.0585		278.49	8.1463		191.18	-14.5316
												283.83	6.92131		187.85	-13.0634		278.45	8.1466		191.22	-14.5403
												283.79	6.92229		187.89	-13.0687		278.41	8.1468		191.26	-14.5478
												283.74	6.9232		187.93	-13.0739		278.38	8.1468		191.3	-14.5553
												283.7	6.92417		187.97	-13.0796		278.34	8.1468		191.34	-14.5631
												283.65	6.9248		188.01	-13.0854		278.3	8.1468		191.38	-14.5704
												283.61	6.92554		188.05	-13.0915		278.26	8.1467		191.42	-14.5779
												283.56	6.92611		188.08	-13.0974		278.22	8.1466		191.46	-14.5854
												283.52	6.92674		188.12	-13.1032		278.19	8.1465		191.5	-14.5925
												283.47	6.92731		188.16	-13.1091		278.15	8.1466		191.54	-14.5995
												283.43	6.928		188.2	-13.115		278.11	8.1468		191.59	-14.6073
												283.39	6.9288		188.24	-13.1205		278.07	8.1471		191.63	-14.6147
												283.34	6.92966		188.28	-13.1256		278.04	8.1474		191.67	-14.6221
												283.3	6.93069		188.32	-13.1302		278	8.1478		191.71	-14.6296
												283.25	6.93143		188.36	-13.1349		277.96	8.1479		191.75	-14.6369
												283.21	6.93223		188.4	-13.14		277.92	8.1481		191.79	-14.6442
												283.17	6.93314		188.44	-13.145		277.88	8.1478		191.83	-14.6512
												283.12	6.93434		188.48	-13.1499		277.85	8.1478		191.87	-14.6581
												283.08	6.93543		188.52	-13.1547		277.81	8.1479		191.91	-14.6643
												283.04	6.93646		188.56	-13.1598		277.77	8.1473		191.95	-14.6711
												282.99	6.93737		188.6	-13.1647		277.73	8.147		191.99	-14.6781
												282.95	6.93806		188.64	-13.1698		277.69	8.1466		192.03	-14.6844
												282.91	6.93914		188.68	-13.1744		277.66	8.1464		192.08	-14.6913
												282.86	6.94034		188.72	-13.1788		277.62	8.146		192.12	-14.6981
												282.82	6.94166		188.75	-13.1835		277.58	8.1459		192.16	-14.7049
												282.78	6.94251		188.79	-13.188		277.55	8.1458		192.2	-14.7116
												282.74	6.94366		188.83	-13.1922		277.51	8.1456		192.24	-14.7187
												282.69	6.9444		188.87	-13.1963		277.47	8.1456		192.28	-14.7258
												282.65	6.94526		188.91	-13.2005		277.43	8.1452		192.32	-14.7318
												282.61	6.94611		188.95	-13.2049		277.39	8.1447		192.37	-14.7379
												282.57	6.9468		188.99	-13.2097		277.35	8.1446		192.41	-14.7437
												282.52	6.94731		189.03	-13.2141		277.32	8.1444		192.45	-14.7495
												282.48	6.94743		189.07	-13.2186		277.28	8.1439		192.49	-14.7553
												282.44	6.948		189.11	-13.2229		277.24	8.1428		192.53	-14.7611
												282.4	6.94817		189.15	-13.2273		277.2	8.142		192.57	-14.767
												282.36	6.94874		189.19	-13.2316		277.16	8.1409		192.61	-14.7731
												282.31	6.94926		189.23	-13.2359		277.13	8.14		192.65	-14.7789
												282.27	6.95017		189.27	-13.2398		277.09	8.139		192.7	-14.7853
												282.23	6.95103		189.31	-13.2445		277.05	8.1376		192.74	-14.7916
												282.19	6.952		189.35	-13.2496		277.01	8.1364		192.78	-14.7978
												282.15	6.95303		189.39	-13.2541		276.97	8.1356		192.82	-14.804
												282.1	6.95389		189.43	-13.2586		276.93	8.1348		192.86	-14.81
												282.06	6.95474		189.47	-13.2636		276.9	8.1345		192.9	-14.8157
												282.02	6.95549		189.51	-13.2688		276.86	8.1336		192.94	-14.8212
												281.98	6.95623		189.55	-13.2738		276.82	8.1325		192.98	-14.827
												281.94	6.95674		189.59	-13.2795		276.78	8.1318		193.03	-14.8329
												281.9	6.95714		189.63	-13.2844		276.74	8.131		193.07	-14.838
												281.86	6.95766		189.67	-13.2889		276.7	8.1301		193.11	-14.8435
												281.82	6.95846		189.71	-13.2937		276.67	8.1289		193.15	-14.8485
												281.78	6.95897		189.75	-13.299		276.63	8.1277		193.19	-14.8538
												281.74	6.95966		189.78	-13.3044		276.59	8.1257		193.23	-14.8594
												281.69	6.96011		189.82	-13.3094		276.55	8.1249		193.27	-14.8646
												281.65	6.96074		189.86	-13.3147		276.51	8.1241		193.31	-14.8702
												281.61	6.96114		189.9	-13.3196		276.48	8.1235		193.36	-14.875
												281.57	6.96154		189.94	-13.3241		276.44	8.1224		193.4	-14.8806
												281.53	6.96194		189.98	-13.3285		276.4	8.121		193.44	-14.8857
												281.49	6.96251		190.02	-13.3332		276.36	8.12		193.48	-14.8913
												281.45	6.96326		190.06	-13.3377		276.32	8.1193		193.52	-14.8963
												281.41	6.96366		190.1	-13.3414		276.28	8.118		193.56	-14.9015
												281.37	6.96446		190.14	-13.3457		276.25	8.1165		193.6	-14.9068
												281.33	6.9648		190.18	-13.3498		276.21	8.1149		193.64	-14.9116
												281.29	6.96543		190.22	-13.3536		276.17	8.1129		193.68	-14.9172
												281.25	6.96634		190.26	-13.358		276.13	8.1113		193.72	-14.9226
												281.21	6.96703		190.3	-13.3624		276.09	8.11		193.76	-14.9282
												281.17	6.96766		190.34	-13.3671		276.05	8.1085		193.8	-14.9336
												281.13	6.96794		190.38	-13.3719		276.02	8.1068		193.84	-14.9396
												281.09	6.96846		190.42	-13.377		275.98	8.1056		193.88	-14.9448
												281.05	6.96874		190.46	-13.3815		275.94	8.1043		193.92	-14.9502
												281.01	6.9692		190.5	-13.3867		275.9	8.103		193.95	-14.9562
												280.96	6.96937		190.54	-13.3918		275.86	8.1019		193.99	-14.9621
												280.92	6.96937		190.58	-13.3969		275.82	8.1007		194.03	-14.9683
												280.88	6.96943		190.62	-13.4025		275.78	8.0995		194.07	-14.9737
												280.84	6.96943		190.66	-13.4075		275.74	8.0979		194.11	-14.9801
												280.8	6.96977		190.7	-13.4126		275.71	8.0965		194.15	-14.9857
												280.76	6.97023		190.74	-13.4178		275.67	8.0951		194.19	-14.9921
												280.72	6.9708		190.78	-13.4227		275.63	8.0933		194.23	-14.9983
												280.68	6.97149		190.82	-13.4275		275.59	8.0916		194.27	-15.0044
												280.64	6.97246		190.86	-13.4322		275.55	8.0897		194.31	-15.01
												280.6	6.97331		190.9	-13.4372		275.51	8.0881		194.35	-15.0152
												280.56	6.97423		190.94	-13.4419		275.48	8.0863		194.39	-15.0211
												280.52	6.97491		190.98	-13.447		275.44	8.0851		194.43	-15.0264
												280.49	6.97543		191.02	-13.4519		275.4	8.0836		194.47	-15.032
												280.45	6.97594		191.06	-13.457		275.36	8.0819		194.51	-15.0378
												280.41	6.9764		191.1	-13.4628		275.32	8.0808		194.55	-15.0437
												280.37	6.97651		191.14	-13.4681		275.28	8.0795		194.59	-15.0496
												280.33	6.97669		191.18	-13.4738		275.25	8.0782		194.63	-15.0556
												280.29	6.9768		191.22	-13.4791		275.21	8.0762		194.67	-15.0614
												280.25	6.97697		191.26	-13.4846		275.17	8.0746		194.71	-15.0675
												280.21	6.9772		191.3	-13.4896		275.13	8.0724		194.75	-15.0736
												280.17	6.97743		191.34	-13.495		275.09	8.0703		194.79	-15.0795
												280.13	6.97783		191.38	-13.5		275.05	8.0685		194.83	-15.0851
												280.09	6.97834		191.42	-13.5047		275.01	8.0662		194.87	-15.0908
												280.05	6.97909		191.46	-13.5103		274.98	8.0645		194.91	-15.0966
												280.01	6.97937		191.5	-13.5155		274.94	8.0623		194.95	-15.1026
												279.97	6.97983		191.54	-13.5208		274.9	8.0604		194.99	-15.1088
												279.93	6.98017		191.58	-13.5265		274.86	8.0585		195.03	-15.1145
												279.89	6.98034		191.62	-13.5322		274.82	8.0569		195.07	-15.1205
												279.85	6.98069		191.66	-13.5381		274.78	8.0551		195.11	-15.1262
												279.81	6.98074		191.7	-13.5438		274.74	8.0536		195.15	-15.1326
												279.77	6.98074		191.74	-13.5499		274.7	8.052		195.19	-15.1386
												279.73	6.98074		191.78	-13.5558		274.67	8.0498		195.23	-15.1446
												279.69	6.9812		191.82	-13.5623		274.63	8.0482		195.27	-15.1506
												279.66	6.98137		191.86	-13.5681		274.59	8.0468		195.31	-15.1568
												279.62	6.98154		191.9	-13.5738		274.55	8.0447		195.35	-15.1631
												279.58	6.98194		191.94	-13.5801		274.51	8.0427		195.39	-15.1696
												279.54	6.9824		191.98	-13.586		274.47	8.041		195.43	-15.1762
												279.5	6.98303		192.02	-13.5924		274.43	8.0388		195.47	-15.1827
												279.46	6.9836		192.06	-13.599		274.39	8.0367		195.51	-15.1894
												279.42	6.98406		192.1	-13.6055		274.36	8.0351		195.55	-15.1958
												279.38	6.98434		192.14	-13.6117		274.32	8.033		195.58	-15.2021
												279.34	6.9848		192.18	-13.6184		274.28	8.0307		195.62	-15.2088
												279.3	6.98531		192.22	-13.6248		274.24	8.0286		195.66	-15.2155
												279.26	6.98589		192.26	-13.6308		274.2	8.0262		195.7	-15.2219
												279.22	6.98629		192.3	-13.637		274.16	8.0235		195.74	-15.2287
												279.18	6.98651		192.34	-13.643		274.12	8.0211		195.78	-15.2347
												279.14	6.98686		192.38	-13.6492		274.09	8.0188		195.82	-15.2407
												279.1	6.98726		192.42	-13.6551		274.05	8.0164		195.86	-15.247
												279.06	6.98789		192.46	-13.6606		274.01	8.0144		195.9	-15.2539
												279.03	6.98863		192.5	-13.6665		273.97	8.0122		195.94	-15.26
												278.99	6.98903		192.54	-13.6728		273.93	8.01		195.98	-15.2665
												278.95	6.98966		192.58	-13.6793		273.89	8.0077		196.02	-15.2727
												278.91	6.99023		192.62	-13.6857		273.85	8.0056		196.06	-15.279
												278.87	6.99069		192.66	-13.6927		273.81	8.0033		196.1	-15.2857
												278.83	6.99143		192.7	-13.6989		273.77	8.0007		196.14	-15.292
												278.79	6.99234		192.74	-13.7059		273.73	7.9983		196.18	-15.2988
												278.75	6.99291		192.79	-13.713		273.7	7.9955		196.22	-15.305
												278.71	6.9932		192.83	-13.7201		273.66	7.9932		196.26	-15.3118
												278.68	6.99394		192.87	-13.7269		273.62	7.9906		196.3	-15.3185
												278.64	6.99417		192.91	-13.7339		273.58	7.9882		196.34	-15.3258
												278.6	6.99429		192.95	-13.7407		273.54	7.986		196.38	-15.3327
												278.56	6.99451		192.99	-13.7472		273.5	7.9835		196.42	-15.3394
												278.52	6.99446		193.03	-13.7541		273.46	7.9812		196.46	-15.3464
												278.48	6.9944		193.07	-13.7607		273.42	7.9788		196.5	-15.353
												278.44	6.9944		193.11	-13.7675		273.39	7.976		196.54	-15.36
												278.4	6.99463		193.15	-13.7742		273.35	7.973		196.58	-15.3668
												278.37	6.99463		193.19	-13.7806		273.31	7.9706		196.62	-15.3736
												278.33	6.99497		193.23	-13.7874		273.27	7.968		196.66	-15.3802
												278.29	6.99543		193.27	-13.7939		273.23	7.965		196.7	-15.3866
												278.25	6.99583		193.31	-13.8003		273.19	7.962		196.74	-15.3934
												278.21	6.99617		193.35	-13.8067		273.15	7.9591		196.78	-15.3997
												278.18	6.99657		193.39	-13.8127		273.11	7.9559		196.82	-15.4062
												278.14	6.99686		193.43	-13.8192		273.07	7.9529		196.86	-15.4129
												278.1	6.9972		193.47	-13.8255		273.03	7.9502		196.9	-15.4191
												278.06	6.9976		193.51	-13.8322		272.99	7.9473		196.94	-15.4254
												278.02	6.99783		193.55	-13.838		272.95	7.9446		196.98	-15.4319
												277.98	6.99789		193.59	-13.844		272.91	7.9423		197.02	-15.4387
												277.94	6.99806		193.63	-13.8503		272.87	7.9397		197.06	-15.4452
												277.9	6.99817		193.67	-13.8563		272.83	7.937		197.1	-15.4524
												277.86	6.9984		193.71	-13.8628		272.79	7.9345		197.14	-15.459
												277.83	6.99857		193.75	-13.8687		272.76	7.9325		197.18	-15.4653
												277.79	6.99869		193.79	-13.8749		272.72	7.93		197.22	-15.4721
												277.75	6.99903		193.84	-13.8811		272.68	7.9272		197.26	-15.4784
												277.71	6.99943		193.88	-13.8881		272.64	7.9244		197.3	-15.4847
												277.68	6.99977		193.92	-13.8952		272.6	7.9217		197.34	-15.4911
												277.64	7.00006		193.96	-13.9018		272.56	7.9191		197.38	-15.4973
												277.6	7.00051		194	-13.9088		272.52	7.9164		197.42	-15.5032
												277.56	7.00091		194.04	-13.9156		272.48	7.9137		197.46	-15.5095
												277.53	7.00149		194.08	-13.9227		272.44	7.9102		197.5	-15.5154
												277.49	7.00206		194.12	-13.9299		272.4	7.907		197.54	-15.521
												277.45	7.00251		194.16	-13.9371		272.36	7.9041		197.58	-15.5275
												277.41	7.00286		194.2	-13.9441		272.32	7.9012		197.62	-15.5337
												277.37	7.00331		194.24	-13.9506		272.28	7.8982		197.66	-15.5398
												277.34	7.00371		194.28	-13.9579		272.24	7.8955		197.7	-15.546
												277.3	7.00411		194.32	-13.965		272.2	7.8925		197.74	-15.5529
												277.26	7.00469		194.37	-13.9719		272.16	7.8895		197.78	-15.5593
												277.22	7.0048		194.41	-13.9784		272.13	7.8868		197.82	-15.5661
												277.19	7.00491		194.45	-13.9845		272.09	7.8839		197.86	-15.5731
												277.15	7.0048		194.49	-13.9901		272.05	7.8806		197.89	-15.5797
												277.11	7.00503		194.53	-13.9957		272.01	7.8777		197.93	-15.5862
												277.08	7.00514		194.57	-14.0016		271.97	7.8742		197.97	-15.5923
												277.04	7.00554		194.61	-14.0073		271.93	7.8709		198.01	-15.5988
												277	7.00594		194.65	-14.0131		271.89	7.868		198.06	-15.6049
												276.97	7.00617		194.69	-14.0193		271.85	7.8647		198.09	-15.611
												276.93	7.00674		194.73	-14.0254		271.81	7.8612		198.14	-15.6172
												276.89	7.00737		194.77	-14.0317		271.77	7.8579		198.18	-15.623
												276.86	7.00817		194.81	-14.0388		271.73	7.8548		198.22	-15.6283
												276.82	7.00874		194.85	-14.0455		271.69	7.8513		198.26	-15.6336
												276.79	7.00937		194.89	-14.0526		271.65	7.848		198.3	-15.6392
												276.75	7.00983		194.93	-14.0592		271.61	7.844		198.34	-15.6449
												276.71	7.01023		194.98	-14.0655		271.57	7.84		198.38	-15.6503
												276.68	7.01057		195.02	-14.0714		271.53	7.8367		198.42	-15.6559
												276.64	7.0108		195.06	-14.0776		271.49	7.8334		198.46	-15.6613
												276.6	7.01114		195.1	-14.0834		271.45	7.8297		198.5	-15.6663
												276.57	7.0112		195.14	-14.0892		271.41	7.8262		198.54	-15.6717
												276.53	7.01149		195.18	-14.0949		271.37	7.8223		198.58	-15.6772
												276.5	7.01177		195.22	-14.1004		271.33	7.8184		198.62	-15.6827
												276.46	7.01206		195.26	-14.1064		271.29	7.8146		198.65	-15.6883
												276.42	7.01229		195.31	-14.1123		271.25	7.8104		198.69	-15.6944
												276.39	7.01257		195.35	-14.1185		271.21	7.806		198.73	-15.6999
												276.35	7.01286		195.39	-14.1246		271.17	7.802		198.77	-15.7057
												276.32	7.01337		195.43	-14.1309		271.14	7.798		198.81	-15.7122
												276.28	7.01406		195.47	-14.1368		271.1	7.7938		198.86	-15.7183
												276.25	7.01463		195.51	-14.1427		271.06	7.7899		198.9	-15.7242
												276.21	7.01509		195.55	-14.1485		271.02	7.7857		198.94	-15.7304
												276.18	7.0156		195.59	-14.1544		270.98	7.782		198.98	-15.7359
												276.14	7.01623		195.63	-14.1592		270.94	7.7782		199.02	-15.7408
												276.11	7.01674		195.67	-14.1642		270.9	7.7741		199.06	-15.7462
												276.07	7.01737		195.72	-14.1694		270.86	7.7696		199.1	-15.7514
												276.03	7.01743		195.76	-14.1745		270.82	7.7651		199.14	-15.7566
												276	7.01737		195.8	-14.1794		270.78	7.761		199.18	-15.7616
												275.96	7.01737		195.84	-14.1847		270.74	7.7566		199.22	-15.7668
												275.93	7.01749		195.88	-14.1894		270.7	7.7524		199.26	-15.772
												275.9	7.01749		195.92	-14.1937		270.66	7.7479		199.3	-15.7775
												275.86	7.01737		195.96	-14.1993		270.62	7.7437		199.33	-15.7831
												275.83	7.01749		196.01	-14.205		270.58	7.7394		199.37	-15.7886
												275.79	7.01749		196.05	-14.2102		270.54	7.735		199.41	-15.7935
												275.76	7.01783		196.09	-14.2156		270.5	7.7305		199.45	-15.7982
												275.72	7.01817		196.13	-14.2209		270.46	7.7257		199.49	-15.8038
												275.69	7.01823		196.17	-14.226		270.43	7.721		199.53	-15.8089
												275.65	7.01869		196.21	-14.2316		270.39	7.7168		199.58	-15.814
												275.62	7.01914		196.25	-14.237		270.35	7.7121		199.61	-15.8188
												275.59	7.01966		196.29	-14.2423		270.31	7.7075		199.66	-15.8236
												275.55	7.02011		196.33	-14.2468		270.27	7.7032		199.69	-15.8283
												275.52	7.0204		196.37	-14.2516		270.23	7.699		199.73	-15.8334
												275.48	7.02063		196.41	-14.256		270.19	7.6948		199.77	-15.8387
												275.45	7.02103		196.45	-14.2609		270.15	7.6905		199.81	-15.8434
												275.42	7.02143		196.49	-14.2657		270.11	7.6862		199.85	-15.8486
												275.38	7.02149		196.53	-14.2707		270.07	7.6817		199.89	-15.8535
												275.35	7.02183		196.57	-14.276		270.03	7.6771		199.94	-15.858
												275.31	7.0224		196.62	-14.281		269.99	7.6722		199.97	-15.8624
												275.28	7.02269		196.65	-14.2867		269.95	7.6671		200.02	-15.8672
												275.25	7.0232		196.69	-14.2922		269.91	7.6619		200.06	-15.8717
												275.21	7.02389		196.73	-14.2982		269.87	7.6569		200.1	-15.876
												275.18	7.02446		196.77	-14.3036		269.83	7.6518		200.14	-15.8808
												275.14	7.02514		196.81	-14.3085		269.79	7.6467		200.18	-15.8848
												275.11	7.02554		196.85	-14.3132		269.75	7.6411		200.22	-15.8898
												275.08	7.02571		196.89	-14.3181		269.71	7.636		200.26	-15.8944
												275.04	7.02594		196.93	-14.3228		269.67	7.6311		200.3	-15.8995
												275.01	7.02629		196.97	-14.3272		269.63	7.6259		200.34	-15.9042
												274.98	7.02674		197.01	-14.3316		269.59	7.6206		200.37	-15.9089
												274.94	7.02674		197.05	-14.3356		269.55	7.6154		200.41	-15.9132
												274.91	7.02691		197.09	-14.3396		269.51	7.6101		200.45	-15.9175
												274.88	7.02703		197.13	-14.3445		269.47	7.6046		200.49	-15.9221
												274.85	7.02737		197.17	-14.3489		269.43	7.5996		200.53	-15.926
												274.81	7.02777		197.21	-14.3528		269.39	7.5938		200.57	-15.9308
												274.78	7.02789		197.25	-14.3565		269.35	7.5882		200.61	-15.9351
												274.75	7.02817		197.29	-14.3606		269.31	7.5829		200.65	-15.9395
												274.71	7.02823		197.33	-14.365		269.28	7.5775		200.69	-15.944
												274.68	7.02851		197.37	-14.3694		269.24	7.5718		200.73	-15.9488
												274.65	7.02857		197.4	-14.374		269.2	7.5664		200.77	-15.9534
												274.61	7.0288		197.44	-14.3781		269.16	7.5608		200.82	-15.9576
												274.58	7.02863		197.48	-14.3823		269.12	7.555		200.85	-15.9618
												274.55	7.02834		197.52	-14.3869		269.08	7.5496		200.89	-15.9657
												274.51	7.02806		197.56	-14.3916		269.04	7.5442		200.94	-15.9697
												274.48	7.02754		197.6	-14.3958		269	7.5388		200.98	-15.9732
												274.45	7.02726		197.64	-14.3996		268.96	7.5334		201.02	-15.9774
												274.42	7.02691		197.68	-14.4039		268.92	7.5278		201.06	-15.9817
												274.38	7.02674		197.72	-14.408		268.88	7.5221		201.1	-15.9858
												274.35	7.02634		197.76	-14.4121		268.84	7.5167		201.14	-15.9898
												274.32	7.0264		197.8	-14.4171		268.8	7.5111		201.18	-15.9943
												274.29	7.02651		197.84	-14.4213		268.76	7.5054		201.22	-15.9989
												274.25	7.02669		197.88	-14.4259		268.72	7.4995		201.26	-16.0027
												274.22	7.02691		197.92	-14.4301		268.68	7.4931		201.3	-16.0072
												274.19	7.02714		197.96	-14.4339		268.64	7.4873		201.34	-16.0112
												274.15	7.02749		198	-14.4381		268.6	7.4815		201.38	-16.0148
												274.12	7.0276		198.04	-14.4422		268.56	7.4756		201.42	-16.0189
												274.09	7.02794		198.08	-14.4464		268.52	7.4698		201.46	-16.0227
												274.06	7.02829		198.12	-14.4503		268.48	7.4641		201.5	-16.0266
												274.03	7.02874		198.16	-14.4547		268.44	7.4584		201.54	-16.0304
												273.99	7.0292		198.19	-14.4591		268.4	7.4528		201.58	-16.0351
												273.96	7.02949		198.23	-14.4641		268.36	7.4474		201.62	-16.0393
												273.93	7.02989		198.27	-14.4692		268.32	7.4416		201.66	-16.0432
												273.9	7.03011		198.31	-14.4738		268.29	7.4358		201.7	-16.0476
												273.87	7.03034		198.35	-14.4785		268.25	7.43		201.74	-16.0514
												273.83	7.0308		198.39	-14.483		268.2	7.424		201.78	-16.056
												273.8	7.03114		198.43	-14.487		268.16	7.4181		201.82	-16.0598
												273.77	7.03131		198.47	-14.4915		268.13	7.412		201.86	-16.0637
												273.74	7.03154		198.51	-14.4956		268.09	7.4058		201.9	-16.067
												273.71	7.03211		198.55	-14.4996		268.05	7.3994		201.94	-16.0705
												273.68	7.03246		198.59	-14.504		268.01	7.3932		201.98	-16.0743
												273.65	7.03286		198.63	-14.5081		267.97	7.387		202.02	-16.0779
												273.62	7.03297		198.67	-14.5122		267.93	7.3806		202.06	-16.0814
												273.59	7.03297		198.71	-14.5167		267.89	7.3744		202.1	-16.0847
												273.55	7.03297		198.75	-14.5212		267.85	7.3679		202.14	-16.0877
												273.52	7.03326		198.79	-14.5246		267.81	7.3614		202.18	-16.0912
												273.49	7.03331		198.83	-14.5287		267.77	7.3549		202.22	-16.0948
												273.46	7.0332		198.87	-14.5326		267.73	7.3487		202.26	-16.0987
												273.43	7.03371		198.91	-14.5362		267.69	7.3427		202.3	-16.1023
												273.4	7.034		198.95	-14.5396		267.65	7.3366		202.34	-16.106
												273.37	7.03457		198.99	-14.5426		267.61	7.3305		202.38	-16.1098
												273.34	7.03526		199.03	-14.5452		267.57	7.3247		202.42	-16.1138
												273.31	7.03606		199.07	-14.5482		267.53	7.3188		202.46	-16.1181
												273.28	7.03651		199.11	-14.5515		267.49	7.3132		202.5	-16.1218
												273.25	7.03714		199.15	-14.5552		267.45	7.3075		202.54	-16.1264
												273.22	7.03777		199.19	-14.5587		267.41	7.3015		202.58	-16.13
												273.2	7.03783		199.23	-14.5619		267.37	7.2954		202.62	-16.1338
												273.17	7.03806		199.26	-14.5657		267.33	7.289		202.66	-16.1383
												273.14	7.03811		199.3	-14.5695		267.3	7.2831		202.7	-16.1425
												273.11	7.03806		199.34	-14.5739		267.26	7.2773		202.74	-16.1469
												273.08	7.03811		199.38	-14.5776		267.22	7.2707		202.78	-16.1514
												273.06	7.03811		199.42	-14.5816		267.18	7.2638		202.82	-16.1559
												273.03	7.03806		199.46	-14.5845		267.14	7.257		202.86	-16.1599
												273	7.03834		199.5	-14.5875		267.1	7.2496		202.9	-16.1641
												272.97	7.03857		199.54	-14.5907		267.06	7.2414		202.94	-16.1687
												272.94	7.03886		199.58	-14.5932		267.02	7.2335		202.98	-16.1724
												272.92	7.03937		199.62	-14.596		266.98	7.2247		203.02	-16.1759
												272.89	7.03977		199.66	-14.5984		266.94	7.2151		203.06	-16.1794
												272.86	7.04011		199.7	-14.6007		266.9	7.2069		203.1	-16.1827
												272.83	7.04057		199.74	-14.603		266.86	7.1986		203.14	-16.1866
												272.81	7.04126		199.78	-14.6054		266.82	7.1903		203.18	-16.1904
												272.78	7.04149		199.82	-14.6084		266.78	7.1825		203.22	-16.1946
												272.75	7.042		199.86	-14.6111		266.74	7.1752		203.26	-16.1983
												272.72	7.04251		199.9	-14.6144		266.7	7.168		203.3	-16.2024
												272.7	7.04314		199.94	-14.6175		266.66	7.1612		203.34	-16.2063
												272.67	7.04366		199.98	-14.6211		266.62	7.1546		203.38	-16.2104
												272.64	7.04406		200.02	-14.6242		266.58	7.1474		203.42	-16.2147
												272.61	7.04486		200.06	-14.6276		266.54	7.1407		203.46	-16.2179
												272.58	7.0548		200.1	-14.6308		266.5	7.1334		203.5	-16.2213
												272.55	7.19417		200.14	-14.6341		266.46	7.1268		203.54	-16.2242
												272.52	7.66669		200.18	-14.6373		266.42	7.1207		203.58	-16.2275
												272.5	8.63577		200.22	-14.6403		266.38	7.1144		203.62	-16.2305
												272.47	10.1977		200.26	-14.6436		266.34	7.1074		203.66	-16.2342
												272.44	12.3943		200.3	-14.6466		266.3	7.1011		203.7	-16.238
												272.41	15.2276		200.34	-14.6501		266.26	7.0942		203.74	-16.2412
												272.38	18.6749		200.37	-14.6534		266.22	7.0875		203.78	-16.2447
												272.35	22.6903		200.42	-14.6571		266.18	7.0812		203.82	-16.248
												272.32	27.1089		200.45	-14.6601		266.14	7.0747		203.86	-16.2518
												272.29	31.6792		200.49	-14.6634		266.1	7.068		203.9	-16.2553
												272.26	36.1906		200.53	-14.6669		266.06	7.0614		203.94	-16.2585
												272.23	40.5009		200.57	-14.67		266.02	7.0553		203.98	-16.2617
												272.2	44.5256		200.61	-14.6733		265.98	7.049		204.02	-16.2642
												272.17	48.223		200.65	-14.6762		265.94	7.0431		204.07	-16.2667
												272.14	51.5797		200.69	-14.6789		265.9	7.0365		204.11	-16.2699
												272.11	54.6002		200.73	-14.6816		265.86	7.03		204.15	-16.2725
												272.08	57.3014		200.77	-14.6838		265.83	7.0234		204.19	-16.2754
												272.05	59.7045		200.81	-14.6858		265.79	7.0165		204.23	-16.2781
												272.02	61.8343		200.85	-14.6876		265.75	7.0097		204.27	-16.2814
												271.99	63.7164		200.89	-14.69		265.71	7.003		204.31	-16.2843
												271.96	65.3754		200.93	-14.6916		265.67	6.9961		204.35	-16.2877
												271.93	66.8346		200.97	-14.6942		265.63	6.9893		204.39	-16.2911
												271.9	68.1155		201.01	-14.6965		265.59	6.9832		204.43	-16.2943
												271.87	69.2369		201.05	-14.6986		265.55	6.9768		204.47	-16.2976
												271.83	70.2157		201.09	-14.7018		265.51	6.9705		204.51	-16.3001
												271.8	71.067		201.13	-14.7052		265.47	6.9638		204.55	-16.303
												271.77	71.8044		201.17	-14.7085		265.43	6.9573		204.59	-16.3055
												271.74	72.4393		201.21	-14.7116		265.39	6.9508		204.63	-16.3087
												271.71	72.9822		201.25	-14.7149		265.35	6.9447		204.67	-16.3114
												271.68	73.4423		201.29	-14.7177		265.31	6.9385		204.71	-16.3143
												271.64	73.8277		201.33	-14.721		265.27	6.9313		204.75	-16.3168
												271.61	74.1459		201.37	-14.7241		265.23	6.9248		204.79	-16.3199
												271.58	74.4029		201.41	-14.727		265.19	6.918		204.83	-16.3229
												271.55	74.6044		201.45	-14.7298		265.15	6.9118		204.87	-16.3261
												271.52	74.7553		201.49	-14.7326		265.11	6.9058		204.91	-16.329
												271.49	74.8601		201.53	-14.7351		265.07	6.8995		204.95	-16.3318
												271.46	74.9226		201.57	-14.738		265.03	6.8928		204.99	-16.3351
												271.42	74.946		201.61	-14.7409		264.99	6.8857		205.03	-16.3384
												271.39	74.9335		201.65	-14.7436		264.95	6.8799		205.07	-16.3421
												271.36	74.8875		201.69	-14.7464		264.92	6.8735		205.11	-16.3451
												271.33	74.8104		201.73	-14.7494		264.88	6.868		205.15	-16.3488
												271.29	74.7049		201.77	-14.7525		264.84	6.8619		205.19	-16.3519
												271.26	74.5731		201.81	-14.7557		264.8	6.8553		205.23	-16.355
												271.23	74.4173		201.84	-14.7587		264.76	6.8489		205.28	-16.3582
												271.2	74.2391		201.88	-14.762		264.72	6.8427		205.32	-16.3608
												271.16	74.0407		201.92	-14.765		264.68	6.837		205.36	-16.3633
												271.13	73.8237		201.96	-14.7684		264.64	6.8306		205.4	-16.3657
												271.1	73.5901		202	-14.7718		264.6	6.8247		205.44	-16.368
												271.06	73.3416		202.04	-14.7749		264.56	6.8179		205.48	-16.3705
												271.03	73.0792		202.08	-14.7783		264.52	6.8114		205.52	-16.3734
												271	72.8046		202.12	-14.7813		264.48	6.8054		205.56	-16.3768
												270.97	72.5193		202.16	-14.7846		264.44	6.7996		205.6	-16.3802
												270.93	72.2248		202.2	-14.7876		264.4	6.7937		205.64	-16.384
												270.9	71.9219		202.24	-14.7911		264.36	6.788		205.68	-16.3872
												270.86	71.6119		202.28	-14.7942		264.32	6.7824		205.72	-16.3904
												270.83	71.2958		202.32	-14.7977		264.28	6.7763		205.76	-16.3943
												270.8	70.9747		202.36	-14.8009		264.24	6.7702		205.8	-16.3979
												270.76	70.6502		202.4	-14.804		264.2	6.764		205.84	-16.4012
												270.73	70.3227		202.44	-14.8068		264.16	6.758		205.88	-16.4042
												270.69	69.9931		202.48	-14.8098		264.12	6.7521		205.92	-16.407
												270.66	69.6615		202.52	-14.8133		264.08	6.7462		205.96	-16.4101
												270.63	69.3292		202.56	-14.8165		264.04	6.7404		206	-16.4136
												270.59	68.9964		202.6	-14.8198		264	6.7342		206.05	-16.417
												270.56	68.6637		202.64	-14.8224		263.97	6.7282		206.09	-16.4202
												270.53	68.3317		202.68	-14.8256		263.93	6.7221		206.13	-16.4235
												270.49	68.0002		202.72	-14.8285		263.89	6.7162		206.17	-16.4271
												270.46	67.6698		202.76	-14.832		263.85	6.7101		206.21	-16.4307
												270.42	67.3407		202.8	-14.8356		263.81	6.704		206.25	-16.4345
												270.39	67.0134		202.84	-14.8384		263.77	6.6976		206.29	-16.4378
												270.35	66.6881		202.88	-14.8419		263.73	6.691		206.33	-16.442
												270.32	66.3652		202.92	-14.8456		263.69	6.6846		206.37	-16.4463
												270.28	66.0447		202.96	-14.8496		263.65	6.6786		206.41	-16.4505
												270.25	65.7265		203	-14.8533		263.61	6.6733		206.45	-16.4546
												270.21	65.4108		203.04	-14.857		263.57	6.6679		206.49	-16.4583
												270.18	65.0981		203.08	-14.8606		263.53	6.6621		206.53	-16.4626
												270.14	64.7886		203.12	-14.8636		263.49	6.6564		206.57	-16.4666
												270.11	64.4822		203.16	-14.8669		263.45	6.6506		206.61	-16.4706
												270.07	64.1784		203.2	-14.8699		263.41	6.6446		206.66	-16.4738
												270.04	63.8778		203.24	-14.8729		263.37	6.6393		206.7	-16.4771
												270	63.5805		203.27	-14.8764		263.33	6.6334		206.74	-16.4804
												269.97	63.2866		203.31	-14.88		263.29	6.6272		206.78	-16.4836
												269.93	62.9956		203.35	-14.8839		263.25	6.6211		206.82	-16.4872
												269.9	62.7074		203.39	-14.8877		263.21	6.6148		206.86	-16.4906
												269.86	62.4219		203.43	-14.8921		263.17	6.6084		206.9	-16.4938
												269.83	62.139		203.48	-14.8963		263.13	6.6023		206.94	-16.4974
												269.79	61.8593		203.52	-14.9005		263.09	6.5967		206.98	-16.5013
												269.75	61.5819		203.56	-14.9045		263.05	6.5905		207.02	-16.5047
												269.72	61.3072		203.6	-14.9082		263.02	6.5848		207.06	-16.5085
												269.68	61.0353		203.64	-14.9119		262.98	6.5792		207.1	-16.5123
												269.65	60.7659		203.68	-14.9157		262.94	6.5736		207.14	-16.5155
												269.61	60.4995		203.72	-14.9193		262.9	6.5676		207.18	-16.5187
												269.58	60.2358		203.76	-14.9231		262.86	6.5621		207.23	-16.5221
												269.54	59.9748		203.79	-14.9272		262.82	6.5567		207.27	-16.5251
												269.5	59.7165		203.84	-14.9307		262.78	6.5513		207.31	-16.5288
												269.47	59.4609		203.87	-14.9346		262.74	6.5458		207.35	-16.5325
												269.43	59.2082		203.92	-14.9384		262.7	6.5403		207.39	-16.5357
												269.39	58.9578		203.96	-14.9427		262.66	6.5346		207.43	-16.5389
												269.36	58.7106		204	-14.947		262.62	6.5287		207.47	-16.5428
												269.32	58.4657		204.03	-14.9511		262.58	6.5234		207.51	-16.5465
												269.29	58.2232		204.07	-14.955		262.54	6.5182		207.55	-16.5504
												269.25	57.9828		204.11	-14.959		262.5	6.5126		207.58	-16.5543
												269.21	57.7444		204.15	-14.9639		262.46	6.5065		207.62	-16.5582
												269.18	57.5083		204.19	-14.9686		262.42	6.5007		207.66	-16.562
												269.14	57.2737		204.23	-14.9732		262.39	6.4948		207.7	-16.5668
												269.1	57.041		204.27	-14.9776		262.35	6.4888		207.74	-16.571
												269.06	56.8093		204.31	-14.9823		262.31	6.483		207.78	-16.5755
												269.03	56.5793		204.35	-14.9877		262.27	6.4773		207.82	-16.58
												268.99	56.3503		204.39	-14.9925		262.23	6.4709		207.86	-16.5847
												268.95	56.1231		204.43	-14.9972		262.19	6.465		207.9	-16.589
												268.92	55.8968		204.47	-15.002		262.15	6.4592		207.94	-16.5932
												268.88	55.6707		204.51	-15.0067		262.11	6.4534		207.98	-16.5972
												268.84	55.4459		204.55	-15.0112		262.07	6.4476		208.02	-16.6007
												268.8	55.2211		204.59	-15.0162		262.03	6.4419		208.06	-16.6047
												268.77	54.9973		204.63	-15.021		261.99	6.4361		208.1	-16.6082
												268.73	54.7735		204.67	-15.025		261.95	6.4308		208.13	-16.6122
												268.69	54.5499		204.71	-15.0298		261.91	6.4255		208.17	-16.6157
												268.66	54.3263		204.75	-15.0344		261.87	6.4199		208.21	-16.6196
												268.62	54.1025		204.79	-15.0389		261.83	6.4142		208.25	-16.6234
												268.58	53.8788		204.83	-15.0435		261.79	6.4088		208.29	-16.6277
												268.54	53.6539		204.87	-15.0484		261.75	6.4037		208.33	-16.6316
												268.51	53.4282		204.91	-15.0527		261.71	6.3983		208.37	-16.6361
												268.47	53.2012		204.95	-15.0568		261.68	6.393		208.41	-16.6407
												268.43	52.9725		204.99	-15.0616		261.64	6.3879		208.45	-16.6444
												268.39	52.742		205.03	-15.066		261.6	6.3831		208.49	-16.6488
												268.36	52.5094		205.07	-15.0714		261.56	6.3783		208.53	-16.6534
												268.32	52.2743		205.11	-15.0761		261.52	6.3736		208.57	-16.6576
												268.28	52.0369		205.15	-15.081		261.48	6.3687		208.61	-16.6616
												268.24	51.797		205.19	-15.0861		261.44	6.3632		208.65	-16.666
												268.21	51.5546		205.23	-15.0913		261.4	6.358		208.69	-16.6702
												268.17	51.3092		205.27	-15.0966		261.36	6.3526		208.72	-16.6744
												268.13	51.0609		205.31	-15.1013		261.32	6.3468		208.76	-16.6788
												268.09	50.8094		205.36	-15.1066		261.28	6.3408		208.8	-16.683
												268.05	50.5549		205.4	-15.1111		261.24	6.3355		208.84	-16.6867
												268.02	50.2966		205.44	-15.1166		261.2	6.3302		208.88	-16.6911
												267.98	50.0342		205.48	-15.1219		261.16	6.3249		208.92	-16.6952
												267.94	49.7675		205.52	-15.1271		261.12	6.3203		208.96	-16.6995
												267.9	49.4962		205.56	-15.1323		261.08	6.3153		209	-16.7038
												267.86	49.2198		205.6	-15.1377		261.04	6.3106		209.04	-16.7085
												267.83	48.9383		205.64	-15.143		261	6.3064		209.08	-16.7132
												267.79	48.6511		205.68	-15.1486		260.96	6.3023		209.12	-16.7174
												267.75	48.3577		205.72	-15.1542		260.92	6.2978		209.16	-16.7219
												267.71	48.0584		205.76	-15.1595		260.88	6.2932		209.2	-16.7267
												267.67	47.7534		205.8	-15.1646		260.84	6.2888		209.24	-16.731
												267.64	47.4417		205.84	-15.1693		260.8	6.284		209.28	-16.7355
												267.6	47.123		205.88	-15.1743		260.76	6.2797		209.32	-16.7402
												267.56	46.7979		205.92	-15.1794		260.72	6.2753		209.36	-16.7443
												267.52	46.4661		205.96	-15.1852		260.68	6.2702		209.4	-16.7488
												267.48	46.127		206	-15.1904		260.64	6.2655		209.44	-16.7537
												267.44	45.7806		206.04	-15.1956		260.6	6.2609		209.48	-16.7591
												267.41	45.4268		206.08	-15.2007		260.56	6.2562		209.52	-16.7633
												267.37	45.0646		206.12	-15.2063		260.52	6.2515		209.56	-16.7678
												267.33	44.6944		206.16	-15.2116		260.48	6.2466		209.6	-16.7724
												267.29	44.3163		206.2	-15.2177		260.44	6.2419		209.64	-16.7773
												267.25	43.9297		206.24	-15.2229		260.4	6.2371		209.68	-16.7825
												267.22	43.5343		206.28	-15.2279		260.36	6.2325		209.72	-16.7871
												267.18	43.1306		206.32	-15.2334		260.32	6.2273		209.75	-16.7918
												267.14	42.7186		206.36	-15.2389		260.28	6.222		209.79	-16.7965
												267.1	42.2982		206.4	-15.2446		260.24	6.217		209.83	-16.8015
												267.06	41.8699		206.44	-15.25		260.2	6.2115		209.87	-16.8067
												267.02	41.4342		206.48	-15.2561		260.16	6.2063		209.91	-16.8115
												266.99	40.9912		206.52	-15.2613		260.12	6.2009		209.95	-16.8163
												266.95	40.5414		206.56	-15.267		260.08	6.1955		209.99	-16.8206
												266.91	40.0857		206.6	-15.2727		260.04	6.1901		210.03	-16.8257
												266.87	39.6238		206.64	-15.2778		260	6.1848		210.07	-16.8307
												266.83	39.1565		206.68	-15.2832		259.96	6.1796		210.11	-16.8353
												266.79	38.6849		206.73	-15.2885		259.92	6.1744		210.15	-16.8402
												266.75	38.2094		206.77	-15.2939		259.88	6.1694		210.19	-16.845
												266.72	37.7302		206.81	-15.299		259.84	6.1644		210.23	-16.8499
												266.68	37.2483		206.85	-15.3044		259.8	6.1596		210.27	-16.8542
												266.64	36.7647		206.89	-15.3098		259.76	6.1548		210.31	-16.8592
												266.6	36.2795		206.93	-15.3151		259.72	6.15		210.35	-16.864
												266.56	35.7938		206.97	-15.3205		259.68	6.1452		210.39	-16.8686
												266.52	35.3082		207.01	-15.3254		259.64	6.1402		210.43	-16.8732
												266.48	34.8228		207.05	-15.3307		259.6	6.1355		210.47	-16.8779
												266.44	34.3383		207.09	-15.3363		259.56	6.1305		210.51	-16.8829
												266.41	33.8556		207.13	-15.3419		259.52	6.1253		210.55	-16.8874
												266.37	33.3747		207.17	-15.3473		259.48	6.1201		210.59	-16.8925
												266.33	32.8961		207.21	-15.3532		259.44	6.1148		210.63	-16.8971
												266.29	32.4201		207.25	-15.3589		259.4	6.1092		210.66	-16.9015
												266.25	31.9475		207.29	-15.3646		259.36	6.1037		210.7	-16.9056
												266.21	31.4787		207.33	-15.3702		259.32	6.0986		210.74	-16.9103
												266.17	31.0138		207.37	-15.3756		259.28	6.0931		210.78	-16.9148
												266.14	30.5534		207.41	-15.3814		259.24	6.0882		210.82	-16.9192
												266.1	30.0976		207.45	-15.3868		259.2	6.0834		210.86	-16.924
												266.06	29.6468		207.49	-15.3924		259.16	6.0783		210.9	-16.9281
												266.02	29.2011		207.53	-15.3975		259.12	6.0733		210.94	-16.9326
												265.98	28.7606		207.57	-15.403		259.08	6.0688		210.98	-16.9369
												265.94	28.3254		207.62	-15.4082		259.04	6.064		211.02	-16.9417
												265.9	27.8958		207.65	-15.414		259	6.0594		211.06	-16.9461
												265.86	27.4718		207.7	-15.4201		258.96	6.0548		211.1	-16.9505
												265.82	27.0537		207.74	-15.4251		258.92	6.0498		211.14	-16.955
												265.79	26.6416		207.78	-15.4305		258.88	6.0453		211.18	-16.9592
												265.75	26.2353		207.82	-15.436		258.84	6.0411		211.22	-16.9643
												265.71	25.8349		207.86	-15.4414		258.8	6.0367		211.26	-16.9687
												265.67	25.4407		207.9	-15.4462		258.76	6.0325		211.3	-16.9738
												265.63	25.0528		207.94	-15.4515		258.72	6.0288		211.34	-16.9784
												265.59	24.6709		207.98	-15.4563		258.68	6.025		211.38	-16.9832
												265.55	24.2949		208.02	-15.461		258.64	6.0217		211.42	-16.9879
												265.51	23.9251		208.06	-15.4658		258.6	6.0184		211.46	-16.9928
												265.47	23.5609		208.1	-15.4708		258.56	6.0144		211.5	-16.9976
												265.43	23.2031		208.14	-15.4757		258.52	6.0108		211.54	-17.0023
												265.39	22.8513		208.18	-15.4805		258.48	6.007		211.58	-17.0072
												265.35	22.5054		208.22	-15.4853		258.44	6.003		211.62	-17.0116
												265.32	22.1653		208.26	-15.4903		258.4	5.9989		211.66	-17.0164
												265.28	21.8307		208.3	-15.4953		258.36	5.9948		211.7	-17.0212
												265.24	21.5022		208.34	-15.4999		258.32	5.9899		211.74	-17.0259
												265.2	21.1793		208.38	-15.5041		258.28	5.9854		211.78	-17.0307
												265.16	20.862		208.42	-15.5083		258.24	5.981		211.82	-17.036
												265.12	20.5503		208.47	-15.5126		258.2	5.9763		211.86	-17.041
												265.08	20.2442		208.51	-15.5171		258.16	5.9717		211.9	-17.0458
												265.04	19.9436		208.55	-15.5217		258.12	5.967		211.94	-17.0509
												265.01	19.6483		208.59	-15.5257		258.08	5.9628		211.98	-17.056
												264.97	19.3587		208.63	-15.5299		258.04	5.9586		212.02	-17.0612
												264.93	19.0744		208.67	-15.5342		258	5.9546		212.06	-17.0662
												264.89	18.7953		208.71	-15.5389		257.96	5.9506		212.1	-17.0713
												264.85	18.5218		208.75	-15.5435		257.92	5.9466		212.14	-17.0763
												264.81	18.2535		208.79	-15.5478		257.88	5.9428		212.18	-17.0816
												264.77	17.9901		208.83	-15.5524		257.84	5.9395		212.22	-17.0868
												264.73	17.7317		208.87	-15.5568		257.8	5.9365		212.25	-17.0919
												264.69	17.4785		208.91	-15.5611		257.76	5.9322		212.29	-17.0966
												264.65	17.23		208.95	-15.565		257.72	5.9282		212.33	-17.1017
												264.61	16.9862		208.99	-15.5694		257.68	5.9243		212.37	-17.1068
												264.57	16.7471		209.04	-15.5738		257.64	5.9206		212.41	-17.1118
												264.53	16.5122		209.08	-15.578		257.6	5.9169		212.45	-17.116
												264.49	16.2818		209.12	-15.5824		257.56	5.9129		212.49	-17.1206
												264.46	16.056		209.16	-15.5864		257.52	5.9092		212.53	-17.1253
												264.42	15.8344		209.2	-15.5906		257.48	5.9053		212.57	-17.13
												264.38	15.6169		209.24	-15.5949		257.44	5.902		212.61	-17.1348
												264.34	15.4031		209.28	-15.599		257.4	5.8987		212.65	-17.1396
												264.3	15.1936		209.32	-15.6027		257.36	5.8957		212.69	-17.1446
												264.26	14.9883		209.36	-15.6063		257.32	5.8925		212.73	-17.1493
												264.22	14.787		209.4	-15.61		257.28	5.8889		212.77	-17.1546
												264.18	14.5895		209.45	-15.6136		257.24	5.8859		212.81	-17.1595
												264.14	14.3956		209.49	-15.6171		257.2	5.8819		212.85	-17.1645
												264.1	14.2057		209.53	-15.6204		257.16	5.8783		212.89	-17.1697
												264.07	14.0194		209.57	-15.6238		257.12	5.8746		212.93	-17.175
												264.03	13.8368		209.61	-15.6274		257.08	5.8705		212.97	-17.1802
												263.99	13.6578		209.65	-15.6316		257.04	5.866		213.01	-17.1853
												263.95	13.4819		209.69	-15.6356		257	5.8616		213.05	-17.1904
												263.91	13.3095		209.73	-15.6395		256.96	5.8576		213.09	-17.1959
												263.87	13.1403		209.77	-15.6435		256.92	5.8536		213.13	-17.2014
												263.83	12.9745		209.81	-15.6475		256.88	5.85		213.17	-17.2066
												263.79	12.8118		209.85	-15.6518		256.84	5.8459		213.21	-17.2115
												263.75	12.6522		209.89	-15.6558		256.8	5.842		213.25	-17.2165
												263.71	12.4958		209.93	-15.6601		256.76	5.8389		213.29	-17.2214
												263.67	12.3427		209.98	-15.6639		256.72	5.8359		213.33	-17.2266
												263.63	12.1926		210.02	-15.6674		256.68	5.8327		213.36	-17.2317
												263.59	12.0455		210.06	-15.6709		256.64	5.8295		213.4	-17.2365
												263.55	11.9013		210.1	-15.6745		256.6	5.8259		213.44	-17.2411
												263.51	11.7598		210.14	-15.6783		256.56	5.8222		213.48	-17.2464
												263.48	11.6208		210.18	-15.6819		256.52	5.8187		213.52	-17.2515
												263.44	11.4845		210.22	-15.686		256.48	5.8151		213.56	-17.2563
												263.4	11.3509		210.26	-15.6895		256.44	5.8108		213.6	-17.2613
												263.36	11.2195		210.3	-15.6929		256.4	5.8068		213.64	-17.2659
												263.32	11.0907		210.34	-15.6968		256.36	5.8028		213.68	-17.2704
												263.28	10.9644		210.38	-15.7012		256.32	5.7987		213.72	-17.2749
												263.24	10.8406		210.42	-15.7052		256.28	5.795		213.76	-17.2796
												263.2	10.7191		210.46	-15.7088		256.24	5.7918		213.8	-17.2839
												263.16	10.6005		210.5	-15.7127		256.2	5.7882		213.84	-17.288
												263.12	10.4842		210.54	-15.7163		256.16	5.7849		213.88	-17.2919
												263.08	10.37		210.58	-15.7203		256.12	5.7812		213.92	-17.296
												263.04	10.258		210.62	-15.7241		256.09	5.7778		213.96	-17.3002
												263	10.1482		210.66	-15.7278		256.05	5.774		214	-17.3042
												262.96	10.0405		210.7	-15.7309		256.01	5.7702		214.04	-17.3083
												262.92	9.9344		210.74	-15.7338		255.97	5.7661		214.08	-17.312
												262.89	9.8308		210.78	-15.737		255.93	5.7619		214.12	-17.3159
												262.85	9.7288		210.82	-15.7399		255.89	5.7579		214.16	-17.3203
												262.81	9.62863		210.85	-15.7431		255.85	5.7536		214.2	-17.3246
												262.77	9.53057		210.89	-15.7465		255.81	5.7499		214.24	-17.3289
												262.73	9.4344		210.93	-15.7501		255.77	5.7456		214.28	-17.3328
												262.69	9.34023		210.97	-15.7535		255.73	5.7416		214.32	-17.3367
												262.65	9.24766		211.01	-15.7571		255.69	5.7378		214.36	-17.3408
												262.61	9.1572		211.05	-15.7608		255.65	5.7342		214.4	-17.345
												262.57	9.06829		211.09	-15.7648		255.61	5.7301		214.44	-17.3487
												262.53	8.98103		211.13	-15.7687		255.57	5.7264		214.48	-17.3522
												262.49	8.89566		211.17	-15.7726		255.53	5.7225		214.52	-17.3559
												262.45	8.81149		211.21	-15.7758		255.49	5.7187		214.56	-17.3592
												262.42	8.72869		211.25	-15.7792		255.45	5.7148		214.6	-17.3629
												262.38	8.64714		211.29	-15.7829		255.41	5.7109		214.64	-17.3667
												262.34	8.56714		211.33	-15.7866		255.37	5.7072		214.68	-17.3702
												262.3	8.4888		211.37	-15.7903		255.33	5.7033		214.72	-17.3736
												262.26	8.41171		211.41	-15.7933		255.29	5.6999		214.76	-17.377
												262.22	8.33629		211.45	-15.7971		255.25	5.6961		214.8	-17.3807
												262.18	8.26223		211.49	-15.8003		255.21	5.6926		214.84	-17.3847
												262.14	8.18971		211.53	-15.8041		255.16	5.6885		214.87	-17.3887
												262.1	8.11891		211.57	-15.8073		255.13	5.6847		214.91	-17.3925
												262.06	8.04943		211.6	-15.8105		255.09	5.6814		214.95	-17.3962
												262.02	7.98126		211.64	-15.8129		255.05	5.6781		214.99	-17.3999
												261.98	7.91411		211.68	-15.8161		255.01	5.6747		215.03	-17.4036
												261.94	7.84817		211.72	-15.8194		254.97	5.671		215.07	-17.4074
												261.9	7.78331		211.76	-15.822		254.93	5.6679		215.11	-17.4114
												261.86	7.7192		211.8	-15.8247		254.89	5.6646		215.15	-17.4152
												261.82	7.6564		211.84	-15.8276		254.85	5.6616		215.19	-17.4186
												261.79	7.59469		211.88	-15.8303		254.81	5.6585		215.23	-17.4216
												261.75	7.53411		211.92	-15.8332		254.77	5.6552		215.27	-17.4251
												261.71	7.4748		211.96	-15.8364		254.73	5.6514		215.31	-17.4285
												261.67	7.41657		212	-15.8396		254.69	5.6476		215.35	-17.4322
												261.63	7.35926		212.04	-15.8429		254.65	5.6443		215.39	-17.435
												261.59	7.30303		212.08	-15.8461		254.61	5.6404		215.43	-17.4377
												261.55	7.24823		212.12	-15.8495		254.57	5.6367		215.47	-17.4404
												261.51	7.19423		212.16	-15.8527		254.53	5.6331		215.51	-17.4433
												261.47	7.14114		212.2	-15.8562		254.49	5.6295		215.55	-17.4466
												261.43	7.08897		212.24	-15.8596		254.45	5.6258		215.59	-17.4499
												261.39	7.03754		212.28	-15.8628		254.41	5.6221		215.63	-17.4529
												261.35	6.98686		212.32	-15.8661		254.37	5.6184		215.67	-17.4557
												261.31	6.93737		212.36	-15.8692		254.33	5.6148		215.71	-17.4589
												261.27	6.88869		212.4	-15.8724		254.29	5.6111		215.75	-17.4619
												261.23	6.84057		212.44	-15.8759		254.25	5.6069		215.79	-17.4649
												261.19	6.79349		212.47	-15.8793		254.21	5.603		215.83	-17.4678
												261.15	6.74731		212.51	-15.8826		254.18	5.5987		215.87	-17.4704
												261.11	6.70194		212.55	-15.8859		254.14	5.5946		215.91	-17.4728
												261.07	6.65754		212.59	-15.8896		254.1	5.5907		215.95	-17.4756
												261.03	6.61383		212.63	-15.8926		254.06	5.5867		215.99	-17.4781
												260.99	6.57103		212.67	-15.8959		254.01	5.5825		216.03	-17.4809
												260.95	6.52869		212.71	-15.8989		253.97	5.5785		216.07	-17.4836
												260.91	6.48726		212.75	-15.9019		253.93	5.5747		216.11	-17.4864
												260.87	6.44651		212.79	-15.905		253.89	5.5704		216.15	-17.4888
												260.83	6.40657		212.83	-15.9082		253.85	5.5667		216.19	-17.4917
												260.79	6.36749		212.87	-15.9112		253.81	5.5632		216.23	-17.494
												260.75	6.3292		212.91	-15.9142		253.78	5.5596		216.26	-17.4969
												260.71	6.29154		212.95	-15.9172		253.74	5.556		216.31	-17.4996
												260.67	6.25434		212.99	-15.9198		253.7	5.5524		216.34	-17.5022
												260.63	6.21829		213.03	-15.9233		253.66	5.5489		216.38	-17.5042
												260.59	6.18269		213.07	-15.9264		253.62	5.5456		216.42	-17.5067
												260.55	6.14766		213.11	-15.9296		253.58	5.5423		216.46	-17.5091
												260.51	6.11291		213.15	-15.9328		253.54	5.539		216.5	-17.5115
												260.47	6.07897		213.19	-15.9364		253.5	5.5355		216.54	-17.5136
												260.43	6.04526		213.23	-15.9395		253.46	5.5322		216.58	-17.5154
												260.39	6.01223		213.27	-15.9427		253.42	5.529		216.62	-17.5172
												260.35	5.97989		213.3	-15.9469		253.38	5.5259		216.66	-17.5194
												260.31	5.94749		213.34	-15.9508		253.34	5.5225		216.7	-17.5218
												260.27	5.91611		213.38	-15.9545		253.3	5.5189		216.74	-17.5237
												260.23	5.88509		213.42	-15.9581		253.26	5.5152		216.78	-17.5259
												260.19	5.85474		213.46	-15.9617		253.22	5.5115		216.82	-17.528
												260.15	5.82446		213.5	-15.9654		253.18	5.508		216.86	-17.5301
												260.11	5.79497		213.54	-15.9695		253.14	5.504		216.9	-17.532
												260.07	5.76594		213.58	-15.9732		253.1	5.5001		216.94	-17.5342
												260.03	5.73709		213.62	-15.9762		253.06	5.4962		216.98	-17.5363
												259.99	5.70891		213.66	-15.9791		253.02	5.4924		217.02	-17.5382
												259.95	5.68086		213.7	-15.982		252.98	5.489		217.06	-17.5404
												259.91	5.6532		213.74	-15.9853		252.94	5.4859		217.1	-17.542
												259.87	5.62623		213.78	-15.9885		252.9	5.4832		217.14	-17.5436
												259.83	5.59977		213.82	-15.9912		252.86	5.48		217.18	-17.5456
												259.79	5.57389		213.86	-15.9939		252.82	5.4774		217.22	-17.5476
												259.75	5.54857		213.9	-15.9969		252.78	5.4746		217.26	-17.5495
												259.71	5.52389		213.94	-16		252.74	5.4716		217.3	-17.5512
												259.67	5.4996		213.98	-16.0032		252.7	5.4685		217.34	-17.5536
												259.63	5.4756		214.02	-16.0063		252.66	5.4651		217.38	-17.5557
												259.59	5.45234		214.06	-16.0095		252.63	5.4619		217.42	-17.5585
												259.55	5.42897		214.1	-16.0126		252.59	5.458		217.46	-17.5612
												259.51	5.40623		214.14	-16.0155		252.55	5.4545		217.5	-17.564
												259.47	5.38349		214.18	-16.0179		252.51	5.4503		217.54	-17.5668
												259.42	5.36103		214.22	-16.0208		252.47	5.4462		217.58	-17.5695
												259.38	5.33903		214.25	-16.0234		252.43	5.4423		217.62	-17.5722
												259.34	5.31749		214.29	-16.0259		252.39	5.4386		217.66	-17.5745
												259.3	5.29651		214.33	-16.0286		252.35	5.4349		217.7	-17.577
												259.26	5.2756		214.37	-16.0304		252.31	5.4309		217.74	-17.5788
												259.22	5.2552		214.41	-16.0328		252.27	5.427		217.78	-17.5803
												259.18	5.23491		214.45	-16.0358		252.23	5.4237		217.82	-17.5825
												259.14	5.21531		214.49	-16.0388		252.19	5.4205		217.86	-17.5842
												259.1	5.19629		214.53	-16.0417		252.15	5.4174		217.9	-17.5857
												259.06	5.1772		214.57	-16.0446		252.11	5.4146		217.94	-17.5874
												259.02	5.15869		214.61	-16.0479		252.07	5.4113		217.98	-17.5891
												258.98	5.14011		214.65	-16.051		252.03	5.4082		218.02	-17.5908
												258.94	5.122		214.69	-16.0547		251.99	5.4052		218.06	-17.5931
												258.9	5.10406		214.73	-16.0576		251.95	5.4022		218.1	-17.5953
												258.86	5.08646		214.77	-16.0606		251.91	5.3987		218.14	-17.5969
												258.82	5.06874		214.81	-16.0635		251.87	5.3955		218.18	-17.599
												258.78	5.05126		214.85	-16.0666		251.83	5.3918		218.22	-17.6016
												258.74	5.03417		214.89	-16.0698		251.79	5.3881		218.26	-17.6038
												258.7	5.01714		214.93	-16.0725		251.75	5.3851		218.3	-17.606
												258.66	5.00057		214.97	-16.0751		251.71	5.3819		218.34	-17.6083
												258.62	4.98417		215.01	-16.0779		251.67	5.3789		218.38	-17.6104
												258.58	4.96811		215.05	-16.081		251.63	5.3759		218.42	-17.613
												258.54	4.952		215.09	-16.0839		251.59	5.3726		218.46	-17.6157
												258.5	4.9364		215.13	-16.0866		251.56	5.3692		218.5	-17.6187
												258.46	4.9208		215.17	-16.089		251.52	5.3663		218.54	-17.6217
												258.42	4.90543		215.21	-16.0913		251.48	5.3634		218.58	-17.6252
												258.38	4.89029		215.25	-16.0938		251.44	5.3596		218.62	-17.6286
												258.34	4.87554		215.29	-16.0959		251.4	5.3555		218.66	-17.6319
												258.3	4.86109		215.33	-16.0978		251.36	5.351		218.7	-17.6357
												258.26	4.84669		215.37	-16.0999		251.32	5.3463		218.74	-17.6384
												258.22	4.8328		215.4	-16.102		251.28	5.3412		218.78	-17.6416
												258.18	4.81909		215.45	-16.1039		251.24	5.3364		218.82	-17.6444
												258.14	4.8056		215.49	-16.106		251.2	5.3316		218.86	-17.6468
												258.1	4.79211		215.53	-16.1084		251.16	5.3265		218.9	-17.6496
												258.06	4.77903		215.57	-16.11		251.12	5.3218		218.94	-17.6527
												258.02	4.76571		215.61	-16.1119		251.08	5.317		218.98	-17.6555
												257.98	4.75229		215.64	-16.1141		251.04	5.3126		219.02	-17.6584
												257.94	4.73931		215.68	-16.1158		251	5.3079		219.06	-17.6618
												257.9	4.72611		215.72	-16.1171		250.96	5.3041		219.11	-17.6651
												257.86	4.71297		215.76	-16.1187		250.92	5.2999		219.15	-17.6683
												257.81	4.70011		215.8	-16.1199		250.88	5.2953		219.19	-17.6716
												257.77	4.68743		215.84	-16.1206		250.84	5.2907		219.23	-17.6745
												257.73	4.67497		215.88	-16.1218		250.8	5.2861		219.27	-17.677
												257.69	4.66286		215.92	-16.1237		250.76	5.2818		219.31	-17.6798
												257.65	4.65086		215.96	-16.125		250.72	5.2772		219.35	-17.6824
												257.61	4.63903		216	-16.1268		250.68	5.273		219.39	-17.6851
												257.57	4.62766		216.04	-16.129		250.64	5.2682		219.43	-17.6876
												257.53	4.61646		216.08	-16.1312		250.6	5.2633		219.47	-17.6898
												257.49	4.60549		216.12	-16.1334		250.57	5.2583		219.51	-17.6921
												257.45	4.59474		216.16	-16.1362		250.53	5.2534		219.55	-17.6945
												257.41	4.58383		216.2	-16.139		250.49	5.2486		219.59	-17.6968
												257.37	4.57297		216.24	-16.1413		250.45	5.2437		219.63	-17.6991
												257.33	4.56274		216.28	-16.144		250.41	5.2391		219.67	-17.7015
												257.29	4.55211		216.32	-16.1466		250.37	5.2339		219.71	-17.7041
												257.25	4.54166		216.36	-16.1497		250.33	5.229		219.75	-17.7064
												257.21	4.53149		216.4	-16.1525		250.29	5.2245		219.79	-17.7092
												257.17	4.52137		216.44	-16.1559		250.25	5.2202		219.83	-17.7116
												257.13	4.51143		216.48	-16.1589		250.21	5.2158		219.87	-17.7139
												257.09	4.50131		216.52	-16.1619		250.17	5.2115		219.91	-17.7168
												257.05	4.49149		216.56	-16.1649		250.13	5.2074		219.95	-17.7196
												257.01	4.48177		216.6	-16.1676		250.09	5.2029		219.99	-17.7226
												256.97	4.47257		216.64	-16.1706		250.05	5.1987		220.03	-17.7255
												256.93	4.4636		216.68	-16.1727		250.02	5.1948		220.07	-17.7279
												256.89	4.45457		216.72	-16.1754		249.98	5.1911		220.11	-17.7307
												256.85	4.44577		216.76	-16.1775		249.94	5.1875		220.15	-17.7337
												256.81	4.43709		216.8	-16.1803		249.9	5.184		220.19	-17.7369
												256.77	4.42897		216.84	-16.1835		249.86	5.1798		220.23	-17.7393
												256.73	4.4208		216.88	-16.1867		249.82	5.1758		220.28	-17.7421
												256.69	4.41251		216.92	-16.1894		249.78	5.1721		220.32	-17.7447
												256.65	4.40423		216.96	-16.1923		249.74	5.1686		220.36	-17.7474
												256.61	4.39617		216.99	-16.1955		249.7	5.1649		220.4	-17.7507
												256.57	4.38829		217.04	-16.1983		249.66	5.1608		220.44	-17.7533
												256.53	4.38046		217.07	-16.2018		249.62	5.1569		220.48	-17.7564
												256.49	4.3724		217.12	-16.2049		249.58	5.1531		220.52	-17.7591
												256.45	4.36417		217.16	-16.2073		249.54	5.1496		220.56	-17.7622
												256.41	4.35629		217.2	-16.2099		249.5	5.1462		220.6	-17.7652
												256.37	4.34869		217.24	-16.2131		249.46	5.1426		220.64	-17.7679
												256.33	4.3412		217.28	-16.2162		249.42	5.1395		220.68	-17.7705
												256.29	4.33349		217.32	-16.2193		249.38	5.1363		220.72	-17.7733
												256.25	4.32583		217.36	-16.2229		249.34	5.1326		220.76	-17.7764
												256.21	4.31811		217.4	-16.226		249.3	5.1292		220.8	-17.7794
												256.17	4.31086		217.44	-16.2293		249.26	5.1255		220.83	-17.7825
												256.13	4.30411		217.48	-16.2332		249.23	5.1223		220.87	-17.7863
												256.09	4.29737		217.52	-16.237		249.19	5.1186		220.91	-17.7897
												256.05	4.29063		217.56	-16.241		249.15	5.1153		220.95	-17.7933
												256.01	4.28377		217.6	-16.2448		249.11	5.1119		220.99	-17.7976
												255.97	4.27737		217.64	-16.2491		249.07	5.1084		221.03	-17.8014
												255.93	4.27063		217.68	-16.253		249.03	5.1052		221.07	-17.8051
												255.89	4.264		217.72	-16.2575		248.99	5.1019		221.11	-17.8088
												255.85	4.25737		217.76	-16.2619		248.95	5.0987		221.15	-17.8129
												255.8	4.25034		217.8	-16.2659		248.91	5.0955		221.19	-17.8164
												255.76	4.2436		217.84	-16.2698		248.87	5.0925		221.22	-17.8199
												255.72	4.2368		217.88	-16.2733		248.83	5.0895		221.26	-17.8241
												255.68	4.23006		217.92	-16.2771		248.79	5.0862		221.3	-17.8279
												255.64	4.22354		217.96	-16.281		248.75	5.0832		221.34	-17.832
												255.6	4.21709		218	-16.2846		248.71	5.0801		221.38	-17.8364
												255.56	4.21074		218.04	-16.288		248.67	5.0767		221.42	-17.8411
												255.52	4.20446		218.07	-16.2921		248.63	5.0733		221.46	-17.8454
												255.49	4.19834		218.11	-16.2964		248.59	5.0702		221.5	-17.8499
												255.44	4.19206		218.15	-16.3008		248.55	5.0671		221.54	-17.8548
												255.4	4.18611		218.19	-16.3057		248.51	5.0634		221.58	-17.859
												255.36	4.18029		218.23	-16.3104		248.47	5.0602		221.62	-17.8634
												255.32	4.17446		218.27	-16.3151		248.43	5.0568		221.65	-17.8674
												255.28	4.16891		218.31	-16.3198		248.39	5.0538		221.69	-17.8715
												255.24	4.16354		218.35	-16.3245		248.35	5.0508		221.73	-17.8755
												255.21	4.158		218.39	-16.3287		248.31	5.0478		221.77	-17.8792
												255.17	4.15269		218.43	-16.3332		248.27	5.0451		221.81	-17.8835
												255.13	4.1472		218.48	-16.3373		248.23	5.0422		221.85	-17.8872
												255.09	4.142		218.52	-16.3413		248.19	5.0397		221.89	-17.8911
												255.05	4.1368		218.56	-16.3455		248.15	5.037		221.93	-17.895
												255.01	4.13166		218.6	-16.3496		248.11	5.0343		221.97	-17.8991
												254.97	4.12651		218.64	-16.3542		248.07	5.0314		222.01	-17.903
												254.93	4.12131		218.68	-16.3589		248.03	5.0288		222.05	-17.9073
												254.89	4.11651		218.72	-16.3637		247.99	5.0259		222.09	-17.9123
												254.85	4.11149		218.76	-16.3682		247.95	5.0227		222.12	-17.9169
												254.8	4.10669		218.8	-16.3729		247.91	5.0199		222.16	-17.9217
												254.76	4.10166		218.84	-16.3775		247.86	5.0173		222.2	-17.9263
												254.72	4.0968		218.88	-16.382		247.83	5.0147		222.24	-17.9307
												254.68	4.092		218.92	-16.386		247.79	5.012		222.28	-17.9352
												254.64	4.08743		218.96	-16.3901		247.74	5.0094		222.32	-17.9393
												254.6	4.08297		219	-16.3942		247.7	5.0064		222.36	-17.9434
												254.56	4.07846		219.04	-16.3982		247.66	5.0039		222.39	-17.9471
												254.52	4.07417		219.08	-16.4019		247.62	5.0018		222.43	-17.9506
												254.48	4.07011		219.12	-16.4059		247.58	4.9993		222.47	-17.9543
												254.44	4.06611		219.16	-16.4098		247.54	4.9966		222.51	-17.9574
												254.4	4.06211		219.2	-16.4137		247.5	4.9939		222.55	-17.9603
												254.36	4.05806		219.24	-16.4182		247.46	4.9912		222.59	-17.9637
												254.32	4.05406		219.28	-16.4221		247.42	4.9889		222.63	-17.9672
												254.28	4.05006		219.32	-16.4261		247.38	4.9865		222.67	-17.9702
												254.24	4.04617		219.36	-16.4296		247.35	4.9841		222.71	-17.9733
												254.2	4.04229		219.4	-16.4336		247.3	4.9815		222.75	-17.9764
												254.16	4.0388		219.44	-16.438		247.26	4.9786		222.79	-17.9794
												254.12	4.03486		219.48	-16.442		247.23	4.976		222.82	-17.983
												254.08	4.03086		219.52	-16.446		247.18	4.9736		222.86	-17.9865
												254.04	4.02703		219.56	-16.4499		247.14	4.9716		222.9	-17.9893
												254	4.02303		219.6	-16.4539		247.1	4.9693		222.94	-17.992
												253.96	4.02302		219.64	-16.458		247.06	4.967		222.98	-17.9939
												253.92	4.023		219.68	-16.4628		247.02	4.9646		223.02	-17.9956
												253.88	4.02299		219.72	-16.4671		246.98	4.9618		223.06	-17.9976
												253.84	4.02298		219.76	-16.471		246.94	4.9592		223.1	-17.9994
												253.8	4.02297		219.8	-16.4752		246.9	4.9565		223.14	-18.0012
												253.76	4.02296		219.84	-16.48		246.86	4.954		223.18	-18.0032
												253.72	4.02295		219.88	-16.4845		246.82	4.9509		223.21	-18.0051
												253.68	4.02293		219.92	-16.4892		246.78	4.9477		223.25	-18.0073
												253.64	4.02292		219.96	-16.4936		246.74	4.9445		223.29	-18.01
												253.6	4.02291		220	-16.4976		246.7	4.9413		223.33	-18.0125
												253.56	4.0229		220.04	-16.5016		246.66	4.9381		223.37	-18.0145
												253.52	4.02289		220.08	-16.5054		246.62	4.9348		223.41	-18.017
												253.48	4.02288		220.12	-16.5097		246.58	4.9319		223.45	-18.019
												253.44	4.02286		220.16	-16.5132		246.54	4.9285		223.49	-18.0213
												253.4	4.02285		220.2	-16.5171		246.5	4.9252		223.53	-18.0237
												253.36	4.02284		220.24	-16.5209		246.46	4.9222		223.56	-18.0264
												253.32	4.02283		220.28	-16.5251		246.42	4.9195		223.6	-18.0287
												253.28	4.02282		220.32	-16.5293		246.38	4.9172		223.64	-18.0316
												253.24	4.02281		220.36	-16.5338		246.34	4.9146		223.68	-18.0347
												253.2	4.02279		220.41	-16.538		246.3	4.9122		223.72	-18.0375
												253.16	4.02278		220.45	-16.5418		246.26	4.9094		223.76	-18.0404
												253.12	4.02277		220.49	-16.546		246.22	4.9067		223.8	-18.0432
												253.08	4.02276		220.53	-16.5499		246.18	4.904		223.84	-18.0457
												253.04	4.02275		220.57	-16.5536		246.14	4.9013		223.88	-18.0478
												253	4.02274		220.61	-16.5567		246.1	4.8985		223.91	-18.0511
												252.96	4.02272		220.65	-16.5597		246.06	4.8953		223.95	-18.0536
												252.92	4.02271		220.69	-16.5629		246.02	4.8922		223.99	-18.0562
												252.88	4.0227		220.73	-16.5664		245.98	4.8892		224.03	-18.0587
												252.84	4.02269		220.77	-16.5702		245.95	4.8863		224.07	-18.0616
												252.8	4.02268		220.81	-16.573		245.9	4.8829		224.11	-18.0645
												252.76	4.02267		220.85	-16.5762		245.87	4.8798		224.15	-18.068
												252.72	4.02265		220.89	-16.5794		245.82	4.8768		224.19	-18.0715
												252.68	4.02264		220.93	-16.5833		245.79	4.8734		224.23	-18.0743
												252.64	4.02263		220.97	-16.5866		245.75	4.8703		224.27	-18.0773
												252.6	4.02262		221.01	-16.59		245.7	4.8673		224.31	-18.0805
												252.56	4.02261		221.05	-16.5932		245.66	4.8643		224.35	-18.0836
												252.51	4.0226		221.09	-16.5963		245.62	4.8613		224.39	-18.0869
												252.47	4.02258		221.13	-16.6002		245.59	4.8583		224.43	-18.0904
												252.43	4.02257		221.17	-16.6038		245.55	4.8555		224.47	-18.0938
												252.39	4.02256		221.21	-16.6075		245.5	4.8522		224.5	-18.0975
												252.35	4.02255		221.26	-16.6109		245.46	4.8493		224.54	-18.1006
												252.31	4.02254		221.3	-16.6141		245.42	4.8462		224.58	-18.1041
												252.28	4.02253		221.34	-16.617		245.39	4.843		224.62	-18.1078
												252.24	4.02251		221.38	-16.6196		245.35	4.8392		224.66	-18.1116
												252.2	4.0225		221.42	-16.6223		245.31	4.8357		224.7	-18.1148
												252.16	4.02249		221.46	-16.6243		245.27	4.8325		224.74	-18.1179
												252.12	4.02248		221.5	-16.626		245.23	4.8294		224.78	-18.1209
												252.08	4.02247		221.54	-16.6282		245.19	4.8266		224.82	-18.1242
												252.04	4.02245		221.58	-16.6301		245.15	4.8236		224.86	-18.1275
												252	4.02244		221.62	-16.6323		245.11	4.8208		224.89	-18.1304
												251.95	4.02243		221.66	-16.6344		245.07	4.818		224.93	-18.1334
												251.91	4.02242		221.7	-16.6362		245.03	4.8155		224.97	-18.1359
												251.87	4.02241		221.74	-16.638		244.99	4.8127		225.01	-18.139
												251.83	4.0224		221.78	-16.64		244.95	4.81		225.05	-18.1417
												251.79	4.02238		221.82	-16.6426		244.91	4.8072		225.09	-18.1447
												251.75	4.02237		221.86	-16.6446		244.87	4.8046		225.13	-18.1467
												251.71	4.02236		221.91	-16.6464		244.83	4.802		225.17	-18.1495
												251.67	4.02235		221.95	-16.6486		244.79	4.7994		225.21	-18.152
												251.63	4.02234		221.99	-16.6507		244.75	4.797		225.24	-18.1543
												251.59	4.02233		222.03	-16.653		244.71	4.7945		225.28	-18.1568
												251.55	4.02231		222.07	-16.6556		244.67	4.7918		225.32	-18.1587
												251.51	4.0223		222.11	-16.6586		244.63	4.7888		225.36	-18.1607
												251.47	4.02229		222.15	-16.6605		244.59	4.7856		225.4	-18.1625
												251.43	4.02228		222.19	-16.6625		244.55	4.7829		225.44	-18.1647
												251.39	4.02227		222.23	-16.6653		244.51	4.7799		225.48	-18.167
												251.35	4.02226		222.27	-16.6672		244.47	4.7767		225.52	-18.1695
												251.31	4.02224		222.31	-16.6697		244.43	4.7736		225.56	-18.1717
												251.27	4.02223		222.35	-16.6726		244.39	4.7701		225.6	-18.1739
												251.23	4.02222		222.39	-16.6749		244.35	4.7671		225.64	-18.1769
												251.19	4.02221		222.43	-16.6767		244.31	4.7641		225.68	-18.1796
												251.15	4.0222		222.47	-16.6794		244.27	4.7612		225.72	-18.1823
												251.11	4.02219		222.51	-16.6817		244.23	4.7573		225.76	-18.1851
												251.07	4.02217		222.55	-16.6835		244.19	4.7541		225.8	-18.188
												251.03	4.02216		222.59	-16.6862		244.15	4.7506		225.84	-18.1904
												250.99	4.02215		222.64	-16.6884		244.12	4.7471		225.87	-18.1927
												250.95	4.02214		222.68	-16.6907		244.08	4.7439		225.91	-18.1953
												250.91	4.02213		222.72	-16.6927		244.03	4.7403		225.95	-18.1977
												250.87	4.02212		222.76	-16.6954		244	4.7372		225.99	-18.2003
												250.83	4.0221		222.8	-16.6979		243.96	4.734		226.03	-18.2022
												250.79	4.02209		222.84	-16.7008		243.92	4.731		226.07	-18.2043
												250.75	4.02208		222.88	-16.7034		243.88	4.7273		226.11	-18.2062
												250.71	4.02207		222.92	-16.7059		243.84	4.7241		226.15	-18.2082
												250.67	4.02206		222.96	-16.7086		243.8	4.7213		226.18	-18.2107
												250.63	4.02205		223	-16.7117		243.76	4.7185		226.22	-18.2128
												250.59	4.02203		223.04	-16.7149		243.72	4.7157		226.26	-18.2145
												250.55	4.02202		223.09	-16.7174		243.68	4.713		226.3	-18.2161
												250.51	4.02201		223.13	-16.72		243.64	4.7101		226.34	-18.2185
												250.47	4.022		223.17	-16.7223		243.6	4.7072		226.38	-18.2202
												250.43	4.02199		223.21	-16.7249		243.56	4.7048		226.42	-18.222
												250.39	4.02198		223.25	-16.7273		243.52	4.7019		226.46	-18.2238
												250.35	4.02196		223.29	-16.7297		243.48	4.6988		226.5	-18.2255
												250.31	4.02195		223.33	-16.7314		243.44	4.6956		226.54	-18.2272
												250.27	4.02194		223.37	-16.7342		243.4	4.6928		226.58	-18.2285
												250.23	4.02193		223.41	-16.7368		243.36	4.6897		226.62	-18.23
												250.19	4.02192		223.45	-16.739		243.32	4.687		226.66	-18.2307
												250.15	4.02191		223.49	-16.742		243.28	4.6839		226.7	-18.2321
												250.11	4.02189		223.53	-16.745		243.24	4.6813		226.74	-18.2334
												250.07	4.02188		223.57	-16.7482		243.2	4.6786		226.78	-18.2349
												250.03	4.02187		223.61	-16.7512		243.16	4.6759		226.82	-18.2367
												249.99	4.02186		223.65	-16.7542		243.12	4.6731		226.85	-18.2384
												249.95	4.02185		223.69	-16.7565		243.08	4.6699		226.89	-18.2404
												249.91	4.02184		223.73	-16.7591		243.04	4.6669		226.93	-18.2421
												249.87	4.02182		223.77	-16.7614		243	4.664		226.97	-18.2442
												249.83	4.02181		223.81	-16.7634		242.96	4.6611		227.01	-18.2461
												249.79	4.0218		223.85	-16.7654		242.92	4.6575		227.05	-18.2474
												249.75	4.02179		223.89	-16.7679		242.88	4.654		227.09	-18.2489
												249.71	4.02178		223.93	-16.7704		242.85	4.6505		227.13	-18.2501
												249.67	4.02177		223.97	-16.7731		242.81	4.6468		227.17	-18.2515
												249.63	4.02175		224.01	-16.7755		242.77	4.6437		227.21	-18.2533
												249.59	4.02174		224.05	-16.7783		242.73	4.6405		227.25	-18.2554
												249.55	4.02173		224.09	-16.7815		242.69	4.637		227.29	-18.2576
												249.51	4.02172		224.13	-16.7847		242.65	4.6338		227.33	-18.2602
												249.47	4.02171		224.17	-16.7881		242.61	4.6306		227.37	-18.2625
												249.43	4.0217		224.21	-16.7908		242.57	4.6276		227.41	-18.2647
												249.39	4.02168		224.25	-16.7935		242.53	4.6246		227.45	-18.2671
												249.35	4.02167		224.29	-16.7959		242.49	4.6219		227.49	-18.2694
												249.31	4.02166		224.32	-16.7983		242.45	4.6188		227.52	-18.2714
												249.27	4.02165		224.36	-16.8007		242.41	4.6159		227.56	-18.2734
												249.23	4.02164		224.4	-16.8028		242.37	4.6132		227.6	-18.2754
												249.19	4.02163		224.44	-16.8051		242.33	4.6107		227.64	-18.2769
												249.15	4.02161		224.48	-16.807		242.29	4.6082		227.68	-18.2791
												249.11	4.0216		224.52	-16.8093		242.25	4.6056		227.72	-18.2815
												249.07	4.02159		224.56	-16.8116		242.21	4.6027		227.76	-18.2834
												249.03	4.02158		224.6	-16.8136		242.17	4.5995		227.8	-18.2852
												248.99	4.02157		224.64	-16.8164		242.13	4.5962		227.84	-18.287
												248.94	4.02156		224.68	-16.819		242.09	4.5931		227.88	-18.289
												248.9	4.02154		224.72	-16.8214		242.05	4.5895		227.92	-18.2911
												248.86	4.02153		224.76	-16.8238		242.01	4.5858		227.96	-18.2927
												248.82	4.02152		224.8	-16.8265		241.97	4.5819		228	-18.2948
												248.78	4.02151		224.84	-16.829		241.93	4.5782		228.04	-18.2966
												248.74	4.0215		224.88	-16.8314		241.89	4.575		228.08	-18.2985
												248.7	4.02149		224.92	-16.8347		241.85	4.5718		228.12	-18.3007
												248.66	4.02147		224.96	-16.8372		241.81	4.5685		228.16	-18.3031
												248.62	4.02146		225	-16.8402		241.78	4.565		228.2	-18.3053
												248.58	4.02145		225.04	-16.8433		241.74	4.5615		228.24	-18.3071
												248.53	4.02144		225.08	-16.8462		241.7	4.5581		228.28	-18.3095
												248.49	4.02143		225.11	-16.8487		241.66	4.5552		228.32	-18.3115
												248.45	4.02142		225.15	-16.8516		241.62	4.5523		228.36	-18.3139
												248.41	4.0214		225.19	-16.8546		241.58	4.5488		228.4	-18.3162
												248.37	4.02139		225.23	-16.857		241.54	4.5457		228.44	-18.3183
												248.33	4.02138		225.27	-16.8592		241.5	4.5429		228.48	-18.3205
												248.29	4.02137		225.31	-16.8605		241.46	4.5397		228.52	-18.3227
												248.25	4.02136		225.35	-16.8623		241.42	4.5366		228.56	-18.3251
												248.21	4.02134		225.39	-16.8639		241.38	4.5338		228.6	-18.3274
												248.17	4.02133		225.43	-16.8659		241.34	4.5303		228.64	-18.3293
												248.13	4.02132		225.47	-16.8674		241.3	4.5266		228.68	-18.3307
												248.09	4.02131		225.51	-16.8693		241.26	4.5231		228.72	-18.3323
												248.04	4.0213		225.55	-16.8714		241.23	4.5191		228.76	-18.3344
												248	4.02129		225.59	-16.874		241.19	4.5151		228.79	-18.3369
												247.96	4.02127		225.63	-16.8773		241.15	4.5113		228.84	-18.3391
												247.92	4.02126		225.67	-16.8803		241.11	4.5076		228.87	-18.341
												247.88	4.02125		225.71	-16.883		241.07	4.5031		228.91	-18.3431
												247.84	4.02124		225.75	-16.8859		241.03	4.4993		228.95	-18.345
												247.8	4.02123		225.79	-16.8889		240.99	4.4957		228.99	-18.3473
												247.76	4.02122		225.83	-16.892		240.95	4.4925		229.03	-18.3493
												247.72	4.0212		225.87	-16.895		240.91	4.4891		229.07	-18.3512
												247.68	4.02119		225.91	-16.8981		240.87	4.4861		229.11	-18.3526
												247.63	4.02118		225.95	-16.9009		240.83	4.4832		229.15	-18.3546
												247.59	4.02117		225.99	-16.9039		240.79	4.4799		229.19	-18.3573
												247.55	4.02116		226.03	-16.9074		240.75	4.4771		229.23	-18.3599
												247.51	4.02115		226.07	-16.9107		240.71	4.4739		229.27	-18.3625
												247.47	4.02113		226.11	-16.914		240.67	4.4706		229.31	-18.3652
												247.43	4.02112		226.15	-16.9173		240.63	4.4675		229.35	-18.3677
												247.39	4.02111		226.19	-16.9203		240.59	4.4646		229.39	-18.3705
												247.35	4.0211		226.23	-16.9231		240.56	4.4612		229.43	-18.3734
												247.3	4.02109		226.27	-16.9262		240.52	4.4576		229.47	-18.3764
												247.26	4.02108		226.31	-16.9289		240.48	4.4542		229.51	-18.3787
												247.22	4.02106		226.34	-16.9316		240.44	4.4507		229.55	-18.3816
												247.18	4.02105		226.38	-16.9343		240.4	4.4475		229.59	-18.3846
												247.14	4.02104		226.42	-16.937		240.36	4.445		229.63	-18.3877
												247.1	4.02103		226.46	-16.9389		240.32	4.4413		229.67	-18.3912
												247.06	4.02102		226.5	-16.9413		240.28	4.4378		229.71	-18.3945
												247.02	4.02101		226.54	-16.9436		240.24	4.4343		229.75	-18.3976
												246.98	4.02099		226.58	-16.9459		240.2	4.4311		229.79	-18.4006
												246.94	4.02098		226.62	-16.949		240.16	4.4278		229.83	-18.4043
												246.9	4.02097		226.66	-16.9512		240.12	4.4241		229.87	-18.4074
												246.86	4.02096		226.7	-16.9539		240.08	4.4204		229.91	-18.4114
												246.82	4.02095		226.74	-16.9567		240.04	4.4158		229.95	-18.4151
												246.78	4.02094		226.78	-16.9594		240	4.4122		229.99	-18.4186
												246.73	4.02092		226.82	-16.9626		239.96	4.4082		230.03	-18.422
												246.69	4.02091		226.86	-16.9655		239.93	4.4043		230.07	-18.4255
												246.65	4.0209		226.9	-16.9687		239.89	4.4002		230.11	-18.4295
												246.61	4.02089		226.94	-16.971		239.85	4.3965		230.15	-18.4328
												246.57	4.02088		226.98	-16.9742		239.81	4.3929		230.19	-18.4366
												246.53	4.02087		227.02	-16.9775		239.77	4.3895		230.23	-18.4398
												246.49	4.02085		227.06	-16.9805		239.73	4.3863		230.27	-18.4432
												246.45	4.02084		227.1	-16.9841		239.69	4.3825		230.31	-18.4468
												246.41	4.02083		227.14	-16.9867		239.65	4.3787		230.35	-18.4502
												246.37	4.02082		227.18	-16.9895		239.61	4.3756		230.39	-18.4533
												246.33	4.02081		227.22	-16.9921		239.57	4.3719		230.43	-18.4564
												246.28	4.0208		227.26	-16.995		239.53	4.3679		230.47	-18.4592
												246.24	4.02078		227.3	-16.9977		239.49	4.3642		230.51	-18.4618
												246.2	4.02077		227.34	-16.9999		239.45	4.3599		230.55	-18.4646
												246.16	4.02076		227.38	-17.002		239.41	4.3553		230.59	-18.4674
												246.12	4.02075		227.42	-17.0042		239.38	4.3515		230.63	-18.4704
												246.08	4.02074		227.46	-17.0068		239.34	4.3478		230.67	-18.4733
												246.04	4.02073		227.5	-17.0091		239.3	4.3434		230.71	-18.4768
												246	4.02071		227.54	-17.0117		239.26	4.3398		230.75	-18.4798
												245.96	4.0207		227.58	-17.0143		239.22	4.3368		230.79	-18.4837
												245.92	4.02069		227.62	-17.0168		239.18	4.3333		230.83	-18.4874
												245.88	4.02068		227.66	-17.0195		239.14	4.3299		230.87	-18.4914
												245.84	4.02067		227.7	-17.0225		239.1	4.3275		230.91	-18.4951
												245.8	4.02066		227.74	-17.0257		239.06	4.3247		230.95	-18.4989
												245.76	4.02064		227.78	-17.0285		239.03	4.3213		230.99	-18.5034
												245.71	4.02063		227.82	-17.0315		238.99	4.3183		231.03	-18.5076
												245.67	4.02062		227.86	-17.0342		238.95	4.3151		231.07	-18.5119
												245.63	4.02061		227.9	-17.0373		238.91	4.3113		231.11	-18.5162
												245.59	4.0206		227.94	-17.0402		238.87	4.3072		231.15	-18.5208
												245.55	4.02059		227.98	-17.0435		238.83	4.3032		231.19	-18.5252
												245.51	4.02057		228.02	-17.0465		238.79	4.2994		231.23	-18.5298
												245.47	4.02056		228.06	-17.0494		238.75	4.2951		231.27	-18.5343
												245.43	4.02055		228.1	-17.0526		238.71	4.2917		231.31	-18.5382
												245.39	4.02054		228.14	-17.0556		238.67	4.2879		231.35	-18.5423
												245.35	4.02053		228.18	-17.0588		238.63	4.2841		231.39	-18.5466
												245.31	4.02052		228.22	-17.0614		238.59	4.2805		231.43	-18.5506
												245.27	4.0205		228.25	-17.0651		238.56	4.2774		231.47	-18.5545
												245.23	4.02049		228.29	-17.068		238.52	4.2742		231.51	-18.5586
												245.19	4.02048		228.33	-17.0712		238.48	4.2706		231.55	-18.5625
												245.15	4.02047		228.37	-17.0744		238.44	4.2671		231.59	-18.5663
												245.1	4.02046		228.41	-17.0779		238.4	4.2638		231.63	-18.5701
												245.06	4.02045		228.45	-17.0809		238.36	4.2605		231.67	-18.5737
												245.02	4.02043		228.49	-17.0846		238.32	4.2569		231.71	-18.5773
												244.98	4.02042		228.53	-17.0883		238.28	4.2538		231.75	-18.5812
												244.94	4.02041		228.57	-17.0912		238.24	4.2504		231.79	-18.5857
												244.9	4.0204		228.61	-17.094		238.2	4.2476		231.83	-18.59
												244.86	4.02039		228.65	-17.0972		238.17	4.2445		231.87	-18.5944
												244.82	4.02038		228.69	-17.1002		238.13	4.2413		231.91	-18.5989
												244.78	4.02036		228.73	-17.1033		238.09	4.2372		231.95	-18.6038
												244.74	4.02035		228.78	-17.1071		238.05	4.2331		231.99	-18.6085
												244.69	4.02034		228.82	-17.1106		238.01	4.2296		232.03	-18.6134
												244.65	4.02033		228.86	-17.1144		237.97	4.2255		232.07	-18.6177
												244.61	4.02032		228.9	-17.1181		237.93	4.2216		232.11	-18.6221
												244.57	4.02031		228.94	-17.122		237.89	4.2176		232.15	-18.6264
												244.53	4.02029		228.98	-17.1255		237.85	4.2137		232.19	-18.6312
												244.49	4.02028		229.02	-17.1295		237.82	4.2101		232.23	-18.6361
												244.45	4.02027		229.06	-17.1334		237.78	4.207		232.27	-18.6408
												244.41	4.02026		229.1	-17.1371		237.74	4.204		232.31	-18.6458
												244.37	4.02025		229.14	-17.1409		237.7	4.2005		232.35	-18.6508
												244.33	4.02023		229.17	-17.1445		237.66	4.1969		232.39	-18.6557
												244.29	4.02022		229.21	-17.1483		237.62	4.1935		232.43	-18.6598
												244.25	4.02021		229.26	-17.1521		237.58	4.189		232.47	-18.664
												244.21	4.0202		229.3	-17.1562		237.54	4.1856		232.51	-18.6676
												244.17	4.02019		229.34	-17.1604		237.5	4.1816		232.55	-18.6712
												244.13	4.02018		229.38	-17.1645		237.46	4.1772		232.59	-18.6748
												244.09	4.02016		229.42	-17.1691		237.43	4.1735		232.63	-18.6785
												244.04	4.02015		229.46	-17.1732		237.39	4.1699		232.67	-18.682
												244	4.02014		229.5	-17.178		237.35	4.1668		232.71	-18.6857
												243.96	4.02013		229.54	-17.1824		237.31	4.1631		232.75	-18.6898
												243.92	4.02012		229.58	-17.1871		237.27	4.1605		232.79	-18.694
												243.88	4.02011		229.62	-17.1914		237.23	4.1567		232.83	-18.6986
												243.84	4.02009		229.66	-17.1953		237.2	4.1534		232.87	-18.7032
												243.8	4.02008		229.7	-17.1993		237.16	4.1503		232.91	-18.7075
												243.76	4.02007		229.74	-17.2026		237.12	4.1465		232.95	-18.7119
												243.72	4.02006		229.78	-17.2064		237.08	4.1428		232.99	-18.7159
												243.68	4.02005		229.82	-17.2099		237.04	4.1391		233.03	-18.7203
												243.64	4.02004		229.86	-17.2138		237	4.1353		233.07	-18.7247
												243.6	4.02002		229.9	-17.2169		236.97	4.1318		233.11	-18.7287
												243.56	4.02001		229.94	-17.2205		236.93	4.1284		233.15	-18.7329
												243.52	4.02		229.98	-17.2244		236.89	4.1252		233.19	-18.7371
												243.48	4.01999		230.02	-17.2281		236.85	4.1219		233.23	-18.7414
												243.44	4.01998		230.06	-17.2326		236.81	4.1187		233.28	-18.7456
												243.39	4.01997		230.1	-17.237		236.77	4.1157		233.32	-18.7497
												243.35	4.01995		230.14	-17.2408		236.73	4.1125		233.36	-18.754
												243.31	4.01994		230.18	-17.2446		236.69	4.1094		233.4	-18.7583
												243.27	4.01993		230.22	-17.2491		236.66	4.1057		233.44	-18.763
												243.23	4.01992		230.26	-17.253		236.62	4.1027		233.48	-18.7676
												243.19	4.01991		230.31	-17.2571		236.58	4.0996		233.52	-18.7721
												243.15	4.0199		230.34	-17.2615		236.54	4.0966		233.55	-18.7765
												243.11	4.01988		230.38	-17.2656		236.5	4.0933		233.59	-18.7817
												243.07	4.01987		230.42	-17.2697		236.46	4.0901		233.63	-18.7871
												243.03	4.01986		230.46	-17.2742		236.42	4.0868		233.67	-18.7922
												242.99	4.01985		230.5	-17.2785		236.38	4.0837		233.71	-18.7971
												242.95	4.01984		230.54	-17.2826		236.34	4.0805		233.75	-18.802
												242.91	4.01983		230.59	-17.2868		236.3	4.077		233.79	-18.8064
												242.86	4.01981		230.63	-17.2901		236.26	4.0733		233.83	-18.8113
												242.82	4.0198		230.67	-17.2939		236.22	4.0693		233.87	-18.8162
												242.78	4.01979		230.71	-17.2975		236.19	4.0658		233.91	-18.8206
												242.74	4.01978		230.75	-17.3008		236.15	4.0619		233.95	-18.8251
												242.7	4.01977		230.79	-17.3045		236.11	4.0586		233.99	-18.8295
												242.66	4.01976		230.83	-17.3085		236.07	4.0554		234.03	-18.8344
												242.62	4.01974		230.87	-17.313		236.03	4.0526		234.06	-18.8392
												242.58	4.01973		230.91	-17.3174		235.99	4.05		234.1	-18.8446
												242.54	4.01972		230.95	-17.3228		235.95	4.0469		234.14	-18.8495
												242.5	4.01971		230.99	-17.3272		235.91	4.0443		234.18	-18.8547
												242.46	4.0197		231.03	-17.332		235.87	4.0418		234.22	-18.86
												242.42	4.01969		231.07	-17.3369		235.83	4.0396		234.26	-18.8652
												242.38	4.01967		231.11	-17.3412		235.79	4.037		234.3	-18.8705
												242.34	4.01966		231.15	-17.3458		235.75	4.0344		234.34	-18.8753
												242.3	4.01965		231.19	-17.3504		235.71	4.0313		234.38	-18.8806
												242.26	4.01964		231.23	-17.3553		235.67	4.0283		234.42	-18.8855
												242.22	4.01963		231.28	-17.3595		235.64	4.0261		234.46	-18.8909
												242.18	4.01962		231.32	-17.364		235.6	4.0242		234.5	-18.8956
												242.14	4.0196		231.36	-17.3689		235.56	4.0223		234.53	-18.9003
												242.1	4.01959		231.4	-17.3742		235.52	4.0205		234.57	-18.9052
												242.06	4.01958		231.44	-17.3789		235.48	4.0191		234.61	-18.9102
												242.02	4.01957		231.48	-17.3838		235.44	4.0181		234.65	-18.9152
												241.98	4.01956		231.52	-17.388		235.4	4.0176		234.69	-18.9201
												241.94	4.01955		231.56	-17.392		235.36	4.0172		234.73	-18.9249
												241.9	4.01953		231.6	-17.3966		235.32	4.0169		234.77	-18.9289
												241.86	4.01952		231.64	-17.4009		235.28	4.0165		234.81	-18.9334
												241.82	4.01951		231.68	-17.4048		235.24	4.0164		234.85	-18.9376
												241.78	4.0195		231.72	-17.408		235.2	4.0165		234.89	-18.942
												241.74	4.01949		231.76	-17.4118		235.16	4.0171		234.93	-18.9459
												241.7	4.01948		231.8	-17.4155		235.12	4.0177		234.97	-18.9501
												241.66	4.01946		231.84	-17.4196		235.09	4.018		235.01	-18.9537
												241.62	4.01945		231.88	-17.4242		235.05	4.019		235.05	-18.9572
												241.57	4.01944		231.93	-17.4286		235.01	4.02		235.08	-18.9607
												241.53	4.01943		231.97	-17.433		234.97	4.0212		235.12	-18.9644
												241.49	4.01942		232.01	-17.4378		234.93	4.023		235.16	-18.9684
												241.45	4.01941		232.05	-17.4426		234.89	4.0253		235.2	-18.9716
												241.41	4.01939		232.09	-17.4474		234.85	4.0273		235.24	-18.9749
												241.37	4.01938		232.13	-17.4519		234.81	4.0295		235.28	-18.9782
												241.33	4.01937		232.17	-17.4558		234.77	4.0324		235.32	-18.9814
												241.29	4.01936		232.21	-17.4593		234.73	4.0353		235.36	-18.9851
												241.25	4.01935		232.25	-17.4629		234.69	4.0384		235.4	-18.9888
												241.21	4.01934		232.29	-17.4662		234.66	4.0418		235.44	-18.9923
												241.17	4.01932		232.33	-17.4698		234.62	4.0452		235.48	-18.9954
												241.13	4.01931		232.37	-17.4733		234.58	4.0486		235.52	-18.9986
												241.09	4.0193		232.41	-17.4768		234.54	4.0528		235.56	-19.0016
												241.05	4.01929		232.46	-17.4807		234.5	4.0578		235.59	-19.0048
												241.01	4.01928		232.5	-17.4848		234.46	4.0626		235.63	-19.008
												240.97	4.01927		232.54	-17.489		234.42	4.0679		235.67	-19.011
												240.93	4.01925		232.58	-17.4935		234.38	4.0736		235.71	-19.0144
												240.89	4.01924		232.62	-17.498		234.34	4.0802		235.75	-19.0172
												240.85	4.01923		232.66	-17.5021		234.3	4.0872		235.79	-19.0204
												240.81	4.01922		232.7	-17.5064		234.26	4.0942		235.83	-19.0241
												240.77	4.01921		232.74	-17.5107		234.22	4.1013		235.87	-19.0275
												240.73	4.0192		232.78	-17.5146		234.18	4.1086		235.91	-19.0305
												240.69	4.01918		232.82	-17.5187		234.14	4.1165		235.95	-19.0337
												240.65	4.01917		232.86	-17.5228		234.11	4.1248		235.98	-19.0368
												240.61	4.01916		232.9	-17.5268		234.07	4.1337		236.02	-19.0401
												240.57	4.01915		232.94	-17.5314		234.03	4.1421		236.06	-19.0435
												240.53	4.01914		232.98	-17.5359		233.99	4.1507		236.1	-19.0465
												240.49	4.01912		233.03	-17.5403		233.95	4.1602		236.14	-19.049
												240.45	4.01911		233.07	-17.5443		233.91	4.17		236.18	-19.0517
												240.41	4.0191		233.11	-17.5487		233.87	4.1793		236.22	-19.0546
												240.37	4.01909		233.15	-17.5528		233.83	4.1891		236.26	-19.0578
												240.33	4.01908		233.19	-17.5567		233.79	4.1993		236.3	-19.0604
												240.29	4.01907		233.23	-17.5608		233.75	4.2095		236.34	-19.0634
												240.25	4.01905		233.27	-17.5647		233.72	4.2202		236.38	-19.0661
												240.21	4.01904		233.31	-17.5684		233.68	4.2311		236.42	-19.0695
												240.17	4.01903		233.36	-17.5725		233.64	4.2419		236.46	-19.0729
												240.13	4.01902		233.4	-17.5765		233.6	4.2533		236.5	-19.0759
												240.09	4.01901		233.44	-17.5806		233.56	4.2651		236.53	-19.0792
												240.05	4.019		233.48	-17.5849		233.52	4.277		236.57	-19.082
												240.01	4.01898		233.52	-17.5893		233.48	4.2889		236.61	-19.0853
												239.96	4.01897		233.56	-17.5927		233.44	4.3013		236.65	-19.0876
												239.93	4.0152		233.6	-17.5958		233.4	4.3137		236.69	-19.0905
												239.89	4.01131		233.64	-17.599		233.36	4.326		236.73	-19.0927
												239.85	4.0072		233.68	-17.6019		233.32	4.3389		236.77	-19.095
												239.8	4.00354		233.72	-17.6052		233.28	4.3519		236.81	-19.0979
												239.77	3.99989		233.76	-17.6083		233.24	4.3646		236.85	-19.101
												239.72	3.996		233.81	-17.6113		233.2	4.3781		236.89	-19.1039
												239.68	3.9924		233.85	-17.6143		233.17	4.3912		236.93	-19.1065
												239.65	3.98886		233.89	-17.6181		233.13	4.4048		236.97	-19.1091
												239.61	3.98497		233.93	-17.6214		233.09	4.4181		237.01	-19.112
												239.57	3.98137		233.97	-17.6255		233.05	4.4317		237.04	-19.1152
												239.52	3.9776		234.01	-17.6289		233.01	4.445		237.08	-19.1185
												239.48	3.97406		234.05	-17.6319		232.97	4.4579		237.12	-19.1217
												239.44	3.97063		234.09	-17.6347		232.93	4.4717		237.16	-19.1242
												239.4	3.96737		234.13	-17.6377		232.89	4.4848		237.2	-19.1266
												239.36	3.96383		234.17	-17.6403		232.85	4.4986		237.24	-19.1291
												239.32	3.96051		234.21	-17.6426		232.82	4.5116		237.28	-19.1319
												239.28	3.95737		234.25	-17.6456		232.78	4.5249		237.32	-19.1343
												239.24	3.95429		234.3	-17.6478		232.74	4.5378		237.36	-19.1367
												239.2	3.95131		234.34	-17.6505		232.7	4.5511		237.4	-19.1391
												239.16	3.94846		234.38	-17.6533		232.66	4.5647		237.44	-19.1412
												239.12	3.94554		234.42	-17.6563		232.62	4.5777		237.48	-19.1437
												239.08	3.94257		234.46	-17.6588		232.58	4.5908		237.51	-19.1461
												239.04	3.93977		234.5	-17.6616		232.54	4.6036		237.55	-19.149
												239	3.93674		234.54	-17.6641		232.5	4.6165		237.59	-19.1518
												238.96	3.93389		234.58	-17.6661		232.46	4.6293		237.63	-19.1546
												238.92	3.93069		234.62	-17.6686		232.42	4.6425		237.67	-19.1573
												238.88	3.92766		234.67	-17.6705		232.39	4.6548		237.71	-19.1597
												238.84	3.92423		234.71	-17.6729		232.35	4.6674		237.75	-19.1623
												238.8	3.92109		234.75	-17.6745		232.31	4.6797		237.79	-19.1646
												238.76	3.91811		234.79	-17.6767		232.27	4.6916		237.83	-19.1677
												238.72	3.91526		234.83	-17.6792		232.23	4.703		237.87	-19.1708
												238.68	3.91274		234.87	-17.6816		232.19	4.7146		237.9	-19.1734
												238.64	3.91		234.91	-17.6845		232.15	4.7254		237.94	-19.1764
												238.6	3.90743		234.95	-17.6866		232.11	4.7363		237.98	-19.1796
												238.56	3.90474		234.99	-17.6894		232.07	4.7471		238.02	-19.1829
												238.52	3.9024		235.04	-17.6917		232.03	4.7568		238.06	-19.1863
												238.48	3.89949		235.08	-17.6945		232	4.7667		238.1	-19.19
												238.44	3.8968		235.12	-17.6969		231.96	4.7762		238.14	-19.1929
												238.4	3.89394		235.16	-17.6987		231.92	4.7852		238.18	-19.1955
												238.36	3.89097		235.2	-17.7008		231.88	4.7937		238.22	-19.1986
												238.32	3.88823		235.24	-17.7025		231.84	4.8021		238.26	-19.2013
												238.28	3.88526		235.28	-17.7045		231.8	4.8097		238.3	-19.2042
												238.24	3.88257		235.32	-17.7064		231.76	4.8169		238.34	-19.2069
												238.2	3.87971		235.36	-17.7082		231.72	4.8241		238.38	-19.2095
												238.16	3.87703		235.41	-17.7103		231.68	4.8307		238.42	-19.2124
												238.12	3.87429		235.45	-17.7121		231.64	4.8371		238.46	-19.2151
												238.08	3.87137		235.49	-17.7141		231.6	4.8432		238.5	-19.2181
												238.04	3.86851		235.53	-17.7163		231.57	4.849		238.54	-19.2207
												238	3.86543		235.57	-17.7186		231.53	4.8542		238.57	-19.2232
												237.96	3.86263		235.61	-17.7207		231.49	4.8591		238.61	-19.2251
												237.92	3.85983		235.65	-17.7227		231.45	4.8637		238.65	-19.2272
												237.88	3.85697		235.69	-17.7253		231.41	4.8678		238.69	-19.2293
												237.84	3.85423		235.74	-17.7279		231.37	4.8713		238.73	-19.2311
												237.8	3.8516		235.78	-17.7305		231.33	4.8746		238.77	-19.233
												237.76	3.84931		235.82	-17.733		231.29	4.8777		238.81	-19.2347
												237.72	3.84714		235.86	-17.7357		231.25	4.8802		238.85	-19.2364
												237.68	3.84514		235.9	-17.7385		231.22	4.8824		238.89	-19.2381
												237.64	3.8428		235.94	-17.7415		231.18	4.8842		238.93	-19.2398
												237.6	3.84046		235.98	-17.7442		231.14	4.8853		238.97	-19.2414
												237.56	3.83834		236.02	-17.7467		231.1	4.886		239.01	-19.243
												237.52	3.83611		236.06	-17.7488		231.06	4.8866		239.05	-19.2446
												237.48	3.83377		236.11	-17.7512		231.02	4.8867		239.08	-19.2464
												237.44	3.83166		236.15	-17.7532		230.98	4.8864		239.12	-19.2475
												237.4	3.82931		236.19	-17.7547		230.94	4.8857		239.16	-19.2491
												237.36	3.82697		236.23	-17.7562		230.9	4.8842		239.2	-19.251
												237.32	3.82497		236.27	-17.7577		230.87	4.8825		239.24	-19.2532
												237.28	3.82286		236.31	-17.7595		230.83	4.8809		239.28	-19.2554
												237.24	3.82091		236.35	-17.7611		230.79	4.8789		239.32	-19.2569
												237.2	3.81903		236.39	-17.763		230.75	4.8761		239.36	-19.2587
												237.16	3.81731		236.43	-17.7651		230.71	4.8729		239.4	-19.2603
												237.12	3.81526		236.47	-17.7671		230.67	4.8695		239.44	-19.2628
												237.08	3.81326		236.52	-17.769		230.63	4.8661		239.48	-19.265
												237.04	3.81114		236.56	-17.771		230.59	4.8627		239.52	-19.267
												237	3.80886		236.6	-17.7733		230.55	4.8588		239.56	-19.269
												236.96	3.80669		236.64	-17.775		230.51	4.854		239.6	-19.2708
												236.92	3.80406		236.68	-17.7764		230.47	4.8491		239.64	-19.2731
												236.88	3.80166		236.72	-17.7777		230.44	4.8441		239.68	-19.275
												236.84	3.7992		236.76	-17.7789		230.4	4.8395		239.71	-19.2768
												236.8	3.79657		236.8	-17.7801		230.36	4.834		239.75	-19.2791
												236.76	3.79406		236.84	-17.7815		230.32	4.8277		239.79	-19.2814
												236.72	3.79166		236.88	-17.7832		230.28	4.8213		239.83	-19.2836
												236.68	3.78931		236.92	-17.7842		230.24	4.8145		239.87	-19.2859
												236.64	3.78691		236.96	-17.786		230.2	4.8073		239.91	-19.2882
												236.6	3.78446		237	-17.7879		230.16	4.7995		239.95	-19.2903
												236.56	3.78223		237.04	-17.7894		230.12	4.791		239.99	-19.293
												236.52	3.78006		237.08	-17.7909		230.09	4.7817		240.03	-19.2958
												236.47	3.77817		237.12	-17.7927		230.05	4.7724		240.07	-19.298
												236.43	3.77629		237.16	-17.7946		230.01	4.7627		240.11	-19.2998
												236.39	3.77446		237.2	-17.7962		229.97	4.7526		240.15	-19.3022
												236.35	3.77286		237.24	-17.7978		229.93	4.7423		240.19	-19.3038
												236.31	3.7712		237.28	-17.7993		229.89	4.7323		240.23	-19.3058
												236.27	3.76971		237.32	-17.801		229.85	4.7224		240.27	-19.3082
												236.23	3.768		237.36	-17.8032		229.81	4.7125		240.31	-19.3103
												236.19	3.76634		237.4	-17.8053		229.78	4.702		240.35	-19.3126
												236.15	3.76446		237.44	-17.8072		229.74	4.6919		240.39	-19.3142
												236.11	3.76286		237.48	-17.8094		229.7	4.6813		240.43	-19.3165
												236.06	3.76114		237.52	-17.8114		229.66	4.6707		240.46	-19.3182
												236.02	3.75937		237.56	-17.8135		229.62	4.6593		240.5	-19.3205
												235.98	3.75789		237.6	-17.8153		229.58	4.6479		240.54	-19.3226
												235.94	3.7564		237.64	-17.8174		229.54	4.6362		240.58	-19.3239
												235.9	3.75486		237.68	-17.8195		229.5	4.624		240.62	-19.3253
												235.86	3.75314		237.72	-17.8216		229.47	4.6119		240.66	-19.3266
												235.82	3.75166		237.76	-17.8235		229.43	4.5993		240.7	-19.328
												235.78	3.75006		237.8	-17.8255		229.39	4.5868		240.74	-19.3289
												235.74	3.74891		237.84	-17.8276		229.35	4.5742		240.78	-19.3295
												235.69	3.74754		237.88	-17.8299		229.31	4.5616		240.82	-19.3305
												235.65	3.74617		237.92	-17.8328		229.27	4.5485		240.86	-19.3313
												235.61	3.74491		237.96	-17.8355		229.24	4.535		240.89	-19.3323
												235.57	3.74394		238	-17.8379		229.2	4.522		240.93	-19.3332
												235.53	3.74326		238.04	-17.8406		229.16	4.5081		240.97	-19.3341
												235.49	3.74251		238.08	-17.8433		229.12	4.4945		241.01	-19.3345
												235.45	3.74234		238.12	-17.8456		229.08	4.4808		241.05	-19.3355
												235.41	3.74143		238.16	-17.8486		229.04	4.467		241.09	-19.3366
												235.36	3.7412		238.2	-17.8514		229.01	4.453		241.13	-19.3373
												235.32	3.7412		238.24	-17.8535		228.97	4.4389		241.17	-19.3379
												235.28	3.74149		238.28	-17.856		228.93	4.4249		241.21	-19.3387
												235.24	3.74154		238.32	-17.8586		228.89	4.4106		241.25	-19.3395
												235.2	3.74189		238.36	-17.8608		228.85	4.3975		241.29	-19.3404
												235.16	3.74211		238.4	-17.8631		228.81	4.3836		241.33	-19.3414
												235.12	3.74229		238.44	-17.8657		228.77	4.3698		241.37	-19.3425
												235.08	3.74291		238.48	-17.8674		228.73	4.3556		241.41	-19.3433
												235.04	3.74343		238.52	-17.8696		228.69	4.3417		241.45	-19.3445
												234.99	3.74411		238.56	-17.8724		228.66	4.3276		241.49	-19.3456
												234.95	3.74491		238.6	-17.8747		228.62	4.3132		241.53	-19.3463
												234.91	3.74611		238.64	-17.8769		228.58	4.2989		241.57	-19.347
												234.87	3.7472		238.68	-17.8792		228.54	4.2838		241.61	-19.3478
												234.83	3.74897		238.72	-17.882		228.5	4.2688		241.65	-19.3492
												234.79	3.75097		238.76	-17.8843		228.46	4.2539		241.69	-19.35
												234.75	3.75331		238.8	-17.887		228.43	4.2395		241.73	-19.3508
												234.71	3.75589		238.84	-17.8891		228.39	4.2248		241.77	-19.3515
												234.67	3.75851		238.88	-17.8914		228.35	4.2103		241.81	-19.3525
												234.62	3.76137		238.92	-17.8936		228.31	4.1962		241.85	-19.3535
												234.58	3.7644		238.96	-17.8959		228.27	4.1812		241.89	-19.3545
												234.54	3.76783		239	-17.8984		228.24	4.1666		241.93	-19.3554
												234.5	3.77131		239.04	-17.901		228.2	4.1523		241.97	-19.3561
												234.46	3.77497		239.08	-17.9038		228.16	4.1377		242.01	-19.3572
												234.42	3.77869		239.12	-17.9062		228.12	4.123		242.05	-19.3583
												234.38	3.7828		239.16	-17.9091		228.08	4.1086		242.09	-19.3596
												234.34	3.78709		239.2	-17.9113		228.04	4.0938		242.13	-19.3607
												234.3	3.7916		239.24	-17.9137		228.01	4.0789		242.17	-19.3621
												234.25	3.79663		239.28	-17.9162		227.97	4.0648		242.21	-19.3639
												234.21	3.80206		239.32	-17.9184		227.93	4.0504		242.25	-19.3653
												234.17	3.80766		239.36	-17.9199		227.89	4.0356		242.28	-19.3669
												234.13	3.81383		239.4	-17.9214		227.85	4.0214		242.32	-19.3686
												234.09	3.82051		239.44	-17.9228		227.81	4.0069		242.36	-19.3703
												234.05	3.82737		239.48	-17.9244		227.77	3.9921		242.4	-19.3719
												234.01	3.8348		239.52	-17.9265		227.74	3.9779		242.44	-19.3738
												233.97	3.84251		239.57	-17.9287		227.7	3.9642		242.48	-19.376
												233.93	3.85057		239.61	-17.9309		227.66	3.9504		242.52	-19.378
												233.89	3.85886		239.65	-17.9332		227.62	3.9365		242.56	-19.3799
												233.85	3.86749		239.68	-17.9359		227.58	3.9233		242.6	-19.3819
												233.81	3.87623		239.72	-17.9386		227.55	3.9099		242.64	-19.3843
												233.76	3.88526		239.77	-17.9416		227.51	3.8967		242.68	-19.3867
												233.72	3.89463		239.8	-17.9441		227.47	3.8837		242.72	-19.3893
												233.68	3.90411		239.85	-17.9462		227.43	3.8706		242.76	-19.392
												233.64	3.91423		239.89	-17.9486		227.39	3.8571		242.8	-19.3946
												233.6	3.92463		239.93	-17.9507		227.36	3.8437		242.84	-19.3974
												233.56	3.93531		239.96	-17.953		227.32	3.8304		242.88	-19.4006
												233.52	3.94651		240.01	-17.9553		227.28	3.8163		242.92	-19.4037
												233.48	3.958		240.05	-17.958		227.24	3.8023		242.96	-19.4062
												233.44	3.96989		240.09	-17.9604		227.2	3.7881		243	-19.4089
												233.4	3.98206		240.13	-17.9631		227.16	3.774		243.04	-19.412
												233.36	3.99474		240.17	-17.966		227.13	3.76		243.08	-19.4146
												233.31	4.00726		240.21	-17.9686		227.09	3.7461		243.12	-19.417
												233.27	4.02017		240.25	-17.9711		227.05	3.7323		243.16	-19.4194
												233.23	4.03354		240.29	-17.9737		227.01	3.7186		243.2	-19.4218
												233.19	4.04703		240.33	-17.9761		226.97	3.7054		243.24	-19.4244
												233.15	4.06069		240.37	-17.9784		226.93	3.6922		243.28	-19.4271
												233.11	4.07451		240.41	-17.9811		226.9	3.6797		243.32	-19.4298
												233.07	4.0888		240.45	-17.9835		226.86	3.6671		243.36	-19.4323
												233.03	4.10314		240.49	-17.9858		226.82	3.6544		243.4	-19.435
												232.98	4.11783		240.53	-17.9886		226.78	3.6421		243.44	-19.4378
												232.94	4.1328		240.57	-17.9916		226.74	3.6295		243.48	-19.4405
												232.9	4.148		240.61	-17.9946		226.71	3.6173		243.52	-19.4434
												232.86	4.1636		240.65	-17.9975		226.67	3.6049		243.56	-19.4465
												232.82	4.1796		240.69	-18.0008		226.63	3.5923		243.6	-19.4502
												232.78	4.19571		240.73	-18.0036		226.59	3.5795		243.64	-19.4534
												232.74	4.212		240.77	-18.0068		226.56	3.5672		243.68	-19.4569
												232.7	4.22857		240.81	-18.0103		226.52	3.5545		243.72	-19.4609
												232.66	4.2456		240.85	-18.0131		226.48	3.542		243.76	-19.4647
												232.62	4.26234		240.89	-18.0166		226.44	3.5297		243.8	-19.4685
												232.58	4.27931		240.93	-18.0201		226.4	3.5174		243.84	-19.4719
												232.54	4.29629		240.97	-18.024		226.37	3.5053		243.88	-19.4758
												232.5	4.31331		241.01	-18.0275		226.33	3.4939		243.92	-19.4792
												232.46	4.33051		241.05	-18.0316		226.29	3.4824		243.96	-19.4829
												232.41	4.348		241.09	-18.0357		226.25	3.471		244	-19.4867
												232.37	4.36577		241.13	-18.0394		226.21	3.4601		244.04	-19.4902
												232.33	4.38337		241.17	-18.0443		226.18	3.4484		244.08	-19.494
												232.29	4.40126		241.21	-18.0484		226.14	3.4375		244.12	-19.4979
												232.25	4.4192		241.25	-18.0524		226.1	3.4265		244.16	-19.5017
												232.21	4.4372		241.29	-18.0563		226.06	3.4154		244.2	-19.5051
												232.17	4.45554		241.33	-18.0606		226.03	3.4043		244.24	-19.5084
												232.13	4.474		241.37	-18.0649		225.99	3.3933		244.28	-19.5117
												232.09	4.49234		241.41	-18.0692		225.95	3.3824		244.32	-19.5148
												232.05	4.51074		241.45	-18.0734		225.91	3.3715		244.36	-19.5184
												232.01	4.52926		241.49	-18.0771		225.88	3.361		244.4	-19.5222
												231.97	4.54754		241.53	-18.0814		225.84	3.3507		244.44	-19.5261
												231.93	4.56566		241.57	-18.0862		225.8	3.3402		244.48	-19.53
												231.88	4.58377		241.62	-18.091		225.76	3.3297		244.52	-19.5338
												231.84	4.60154		241.66	-18.0961		225.73	3.3199		244.56	-19.5384
												231.8	4.61903		241.7	-18.1009		225.69	3.3094		244.6	-19.5431
												231.76	4.63669		241.74	-18.1059		225.65	3.2989		244.64	-19.5479
												231.72	4.65377		241.78	-18.111		225.61	3.2883		244.68	-19.5522
												231.68	4.67086		241.82	-18.1162		225.57	3.2779		244.72	-19.5564
												231.64	4.68766		241.86	-18.1215		225.54	3.2673		244.76	-19.5609
												231.6	4.70446		241.9	-18.1265		225.5	3.2566		244.8	-19.5658
												231.56	4.72057		241.94	-18.1316		225.46	3.2464		244.84	-19.5706
												231.52	4.73686		241.98	-18.136		225.42	3.2357		244.88	-19.5751
												231.48	4.75274		242.02	-18.1404		225.39	3.2257		244.92	-19.58
												231.44	4.76806		242.06	-18.1449		225.35	3.2153		244.96	-19.5848
												231.4	4.78309		242.1	-18.1502		225.31	3.2055		245	-19.5896
												231.36	4.79766		242.14	-18.155		225.27	3.1958		245.04	-19.5947
												231.32	4.81189		242.18	-18.1601		225.23	3.1859		245.08	-19.5997
												231.28	4.8256		242.22	-18.1648		225.2	3.1764		245.12	-19.6045
												231.23	4.83909		242.26	-18.1692		225.16	3.1665		245.16	-19.6096
												231.19	4.85177		242.3	-18.1744		225.12	3.1566		245.2	-19.6147
												231.15	4.86411		242.34	-18.1797		225.08	3.1469		245.24	-19.6193
												231.11	4.87577		242.38	-18.1844		225.05	3.1382		245.28	-19.6237
												231.07	4.88686		242.42	-18.1888		225.01	3.1293		245.32	-19.6287
												231.03	4.89754		242.46	-18.1934		224.97	3.1203		245.36	-19.6329
												230.99	4.90789		242.5	-18.1977		224.93	3.1115		245.4	-19.6368
												230.95	4.9176		242.54	-18.2024		224.9	3.1029		245.44	-19.6407
												230.91	4.92669		242.58	-18.2073		224.86	3.0945		245.48	-19.6449
												230.87	4.93503		242.62	-18.2117		224.82	3.0864		245.52	-19.6488
												230.83	4.94263		242.66	-18.2163		224.78	3.0785		245.56	-19.6528
												230.79	4.94954		242.7	-18.2211		224.75	3.0699		245.61	-19.6573
												230.75	4.95577		242.74	-18.226		224.71	3.0617		245.65	-19.6614
												230.71	4.96109		242.78	-18.2308		224.67	3.0536		245.69	-19.6662
												230.67	4.9652		242.82	-18.2353		224.63	3.0455		245.73	-19.671
												230.63	4.9688		242.86	-18.2396		224.6	3.0375		245.77	-19.6758
												230.59	4.97177		242.91	-18.2441		224.56	3.03		245.81	-19.6797
												230.54	4.97411		242.95	-18.2486		224.52	3.0221		245.85	-19.6844
												230.5	4.97577		242.99	-18.2527		224.48	3.0137		245.89	-19.6886
												230.46	4.97657		243.03	-18.2563		224.45	3.006		245.93	-19.6927
												230.42	4.97691		243.07	-18.2598		224.41	2.9979		245.97	-19.6968
												230.38	4.97611		243.11	-18.2629		224.37	2.99		246.01	-19.7007
												230.34	4.97509		243.15	-18.2665		224.34	2.9817		246.05	-19.7044
												230.31	4.97314		243.19	-18.2704		224.3	2.9736		246.08	-19.7086
												230.26	4.97017		243.23	-18.2743		224.26	2.9656		246.12	-19.7133
												230.22	4.96646		243.27	-18.2784		224.22	2.9577		246.16	-19.7174
												230.18	4.96217		243.31	-18.2829		224.19	2.9499		246.2	-19.7218
												230.14	4.9572		243.35	-18.2875		224.15	2.9418		246.24	-19.7257
												230.1	4.95149		243.39	-18.2922		224.11	2.9339		246.28	-19.7299
												230.06	4.94509		243.44	-18.2971		224.07	2.9258		246.32	-19.7344
												230.02	4.93789		243.48	-18.3018		224.04	2.9184		246.36	-19.7393
												229.98	4.92989		243.52	-18.3061		224	2.9102		246.4	-19.7439
												229.94	4.92137		243.56	-18.3102		223.96	2.9017		246.44	-19.7486
												229.9	4.91211		243.6	-18.3145		223.93	2.8941		246.48	-19.7534
												229.86	4.902		243.64	-18.3184		223.89	2.8864		246.52	-19.7584
												229.82	4.89143		243.68	-18.3227		223.85	2.8787		246.56	-19.7642
												229.78	4.88006		243.72	-18.3269		223.81	2.871		246.6	-19.7696
												229.74	4.86829		243.76	-18.3313		223.78	2.8634		246.64	-19.7751
												229.7	4.85611		243.8	-18.3359		223.74	2.8555		246.68	-19.7807
												229.66	4.84354		243.84	-18.3403		223.7	2.848		246.72	-19.7866
												229.62	4.83063		243.88	-18.3451		223.66	2.8407		246.76	-19.7921
												229.58	4.81737		243.92	-18.3493		223.63	2.8325		246.8	-19.7972
												229.54	4.80326		243.96	-18.3535		223.59	2.8248		246.84	-19.8028
												229.5	4.7888		244	-18.3582		223.55	2.8175		246.88	-19.8085
												229.46	4.77389		244.04	-18.3629		223.51	2.8108		246.91	-19.8146
												229.42	4.75857		244.09	-18.3675		223.47	2.8037		246.95	-19.8207
												229.38	4.7428		244.13	-18.3716		223.44	2.7963		246.99	-19.8264
												229.34	4.72651		244.17	-18.3759		223.4	2.7893		247.03	-19.8324
												229.3	4.70966		244.21	-18.38		223.36	2.7823		247.07	-19.8387
												229.26	4.69234		244.25	-18.3842		223.32	2.7758		247.11	-19.8457
												229.21	4.67503		244.29	-18.3887		223.28	2.7688		247.15	-19.8522
												229.17	4.65726		244.33	-18.3926		223.25	2.7616		247.19	-19.8583
												229.14	4.63943		244.37	-18.3967		223.21	2.7544		247.23	-19.864
												229.1	4.62171		244.41	-18.4009		223.17	2.7474		247.27	-19.8697
												229.06	4.60354		244.45	-18.4047		223.13	2.7408		247.31	-19.8755
												229.02	4.58526		244.49	-18.409		223.09	2.7343		247.35	-19.881
												228.98	4.56703		244.53	-18.413		223.06	2.7278		247.39	-19.8865
												228.94	4.54874		244.57	-18.4171		223.02	2.7207		247.43	-19.8919
												228.9	4.53051		244.61	-18.421		222.98	2.7136		247.47	-19.8973
												228.86	4.51246		244.65	-18.4244		222.94	2.7066		247.51	-19.9029
												228.82	4.49411		244.69	-18.4282		222.9	2.6984		247.55	-19.9089
[truncated: 1,604 more rows]

## Sheet: Supplementary FIGURE_1
FIGURE S1 B
DSC Dry
T	Heat flow		T	Heat flow
466.93	-0.10596		172.29	0.02364
466.93	-0.10558		172.29	0.0237
466.94	-0.10519		172.29	0.02373
466.94	-0.10481		172.29	0.02376
466.94	-0.10443		172.3	0.02379
466.94	-0.10406		172.3	0.0238
466.94	-0.10369		172.3	0.02382
466.94	-0.10332		172.3	0.02384
466.94	-0.10297		172.3	0.02388
466.94	-0.10261		172.31	0.02392
466.95	-0.10224		172.31	0.02395
466.95	-0.10187		172.31	0.02398
466.95	-0.10148		172.31	0.02398
466.95	-0.10107		172.32	0.02398
466.95	-0.10062		172.32	0.024
466.95	-0.10013		172.32	0.02398
466.95	-0.09957		172.32	0.02398
466.96	-0.09897		172.32	0.02398
466.96	-0.09829		172.33	0.02398
466.96	-0.09753		172.33	0.02397
466.96	-0.0967		172.33	0.02397
466.96	-0.0958		172.34	0.02397
466.96	-0.0948		172.34	0.02397
466.96	-0.09371		172.34	0.02395
466.96	-0.09255		172.34	0.02394
466.96	-0.0913		172.35	0.02389
466.96	-0.08997		172.35	0.02385
466.96	-0.08856		172.35	0.02378
466.96	-0.08705		172.35	0.02369
466.96	-0.08546		172.35	0.02361
466.96	-0.08377		172.36	0.0235
466.96	-0.08199		172.36	0.02336
466.95	-0.08014		172.36	0.02322
466.95	-0.07819		172.36	0.02309
466.95	-0.07617		172.37	0.02293
466.95	-0.07408		172.37	0.02274
466.95	-0.07191		172.37	0.02256
466.94	-0.06966		172.38	0.02239
466.94	-0.06734		172.38	0.02216
466.94	-0.06493		172.38	0.02192
466.93	-0.06244		172.39	0.02167
466.93	-0.05986		172.39	0.0214
466.92	-0.05721		172.39	0.02111
466.92	-0.05447		172.4	0.0208
466.91	-0.05166		172.4	0.02047
466.91	-0.04876		172.41	0.02008
466.9	-0.04581		172.41	0.01967
466.89	-0.0428		172.42	0.01922
466.88	-0.03973		172.42	0.01875
466.87	-0.0366		172.42	0.01825
466.86	-0.03341		172.43	0.01775
466.86	-0.03015		172.43	0.01721
466.85	-0.02683		172.44	0.01666
466.83	-0.02345		172.45	0.01607
466.82	-0.02003		172.45	0.01546
466.81	-0.01657		172.46	0.0148
466.8	-0.01308		172.46	0.01413
466.78	-0.00956		172.47	0.01341
466.77	-0.00599		172.47	0.01267
466.76	-0.00237		172.48	0.0119
466.74	0.00127		172.49	0.01113
466.73	0.00494		172.49	0.01031
466.71	0.00865		172.5	0.00949
466.69	0.01237		172.51	0.00862
466.68	0.01611		172.52	0.00772
466.66	0.01988		172.53	0.00677
466.64	0.02365		172.54	0.00579
466.62	0.02744		172.55	0.00476
466.6	0.03123		172.56	0.00369
466.58	0.03503		172.56	0.00259
466.55	0.03882		172.57	0.00147
466.53	0.04262		172.58	0.000272251
466.51	0.04641		172.59	-0.000921466
466.49	0.05019		172.61	-0.00212
466.46	0.05397		172.62	-0.00337
466.44	0.05773		172.63	-0.00464
466.42	0.06148		172.64	-0.0059
466.39	0.0652		172.65	-0.00716
466.36	0.0689		172.67	-0.00846
466.34	0.07259		172.68	-0.00974
466.31	0.07627		172.69	-0.01103
466.28	0.07989		172.71	-0.01233
466.25	0.08351		172.72	-0.01366
466.22	0.0871		172.74	-0.01499
466.19	0.09064		172.75	-0.01634
466.16	0.09413		172.77	-0.01771
466.13	0.09761		172.78	-0.0191
466.1	0.10105		172.8	-0.02055
466.07	0.10447		172.82	-0.0221
466.04	0.10784		172.83	-0.0238
466.01	0.11116		172.85	-0.0257
465.98	0.11445		172.87	-0.02783
465.94	0.11771		172.88	-0.03022
465.91	0.12095		172.9	-0.03281
465.88	0.12414		172.92	-0.03555
465.84	0.12729		172.94	-0.03839
465.81	0.13042		172.96	-0.04129
465.77	0.13352		172.98	-0.0442
465.74	0.13657		173	-0.04711
465.7	0.13958		173.02	-0.04999
465.67	0.14255		173.04	-0.05286
465.63	0.14547		173.06	-0.05568
465.6	0.14835		173.08	-0.05847
465.56	0.15118		173.1	-0.06126
465.52	0.15398		173.13	-0.06402
465.48	0.15674		173.15	-0.06674
465.45	0.15945		173.17	-0.06946
465.41	0.16214		173.2	-0.07216
465.37	0.16478		173.22	-0.07482
465.33	0.16738		173.24	-0.07748
465.29	0.16995		173.27	-0.08013
465.25	0.17248		173.29	-0.08279
465.21	0.17497		173.32	-0.08542
465.17	0.17741		173.35	-0.08807
465.14	0.17983		173.37	-0.0907
465.1	0.18221		173.4	-0.09334
465.05	0.18456		173.43	-0.09598
465.01	0.18687		173.46	-0.09859
464.97	0.18914		173.49	-0.10123
464.93	0.19137		173.52	-0.10386
464.89	0.19357		173.55	-0.10651
464.85	0.19574		173.58	-0.10917
464.81	0.19789		173.61	-0.11183
464.77	0.20001		173.64	-0.1145
464.73	0.2021		173.67	-0.11717
464.69	0.20416		173.71	-0.11982
464.64	0.20618		173.74	-0.12245
464.6	0.20816		173.77	-0.1251
464.56	0.21011		173.81	-0.12777
464.52	0.21204		173.84	-0.13041
464.47	0.21396		173.88	-0.13306
464.43	0.21583		173.91	-0.13571
464.39	0.21768		173.95	-0.13834
464.35	0.21949		173.98	-0.14095
464.3	0.22129		174.02	-0.14357
464.26	0.22306		174.05	-0.14618
464.21	0.22481		174.09	-0.14876
464.17	0.22653		174.13	-0.15135
464.13	0.22825		174.17	-0.15392
464.08	0.22993		174.21	-0.15646
464.04	0.2316		174.25	-0.15899
463.99	0.23324		174.29	-0.16153
463.95	0.23486		174.33	-0.16404
463.9	0.23647		174.37	-0.16657
463.86	0.23807		174.41	-0.16909
463.81	0.23964		174.45	-0.17162
463.77	0.2412		174.49	-0.17412
463.72	0.24273		174.53	-0.17659
463.68	0.24424		174.58	-0.17903
463.63	0.24575		174.62	-0.18143
463.59	0.24722		174.66	-0.18382
463.54	0.24869		174.71	-0.18619
463.49	0.25015		174.75	-0.18852
463.45	0.25159		174.8	-0.19085
463.4	0.25302		174.84	-0.19316
463.35	0.25442		174.89	-0.19545
463.31	0.25582		174.93	-0.19773
463.26	0.25718		174.98	-0.19997
463.21	0.25853		175.03	-0.20217
463.16	0.25987		175.07	-0.20434
463.12	0.26122		175.12	-0.20649
463.07	0.26255		175.17	-0.2086
463.02	0.26387		175.22	-0.21067
462.98	0.26519		175.27	-0.21272
462.93	0.26648		175.32	-0.21476
462.88	0.26776		175.36	-0.21675
462.83	0.26904		175.41	-0.21874
462.78	0.27029		175.46	-0.2207
462.73	0.27152		175.51	-0.22263
462.68	0.27274		175.56	-0.22453
462.63	0.27394		175.61	-0.22638
462.58	0.27511		175.66	-0.22818
462.53	0.27627		175.71	-0.22996
462.48	0.27743		175.76	-0.2317
462.44	0.27858		175.81	-0.23341
462.39	0.27973		175.86	-0.2351
462.34	0.28085		175.91	-0.23677
462.29	0.28198		175.96	-0.2384
462.24	0.2831		176.01	-0.23999
462.19	0.28422		176.07	-0.24158
462.13	0.28533		176.12	-0.24314
462.08	0.28643		176.17	-0.24467
462.03	0.28752		176.23	-0.24617
461.98	0.28859		176.28	-0.24766
461.93	0.28964		176.33	-0.24912
461.88	0.29068		176.38	-0.25053
461.83	0.29173		176.43	-0.25189
461.78	0.29277		176.49	-0.25323
461.73	0.2938		176.54	-0.25455
461.67	0.29482		176.6	-0.25585
461.62	0.29584		176.65	-0.2571
461.57	0.29684		176.7	-0.25835
461.52	0.29782		176.76	-0.25958
461.46	0.29879		176.81	-0.26076
461.41	0.29976		176.87	-0.26193
461.36	0.30073		176.92	-0.26309
461.31	0.30168		176.97	-0.26425
461.25	0.30263		177.03	-0.26538
461.2	0.30358		177.08	-0.26646
461.15	0.30451		177.14	-0.26753
461.09	0.30544		177.19	-0.26857
461.04	0.30635		177.25	-0.26956
460.99	0.30724		177.3	-0.27054
460.93	0.30812		177.36	-0.27151
460.88	0.30897		177.41	-0.27246
460.83	0.30982		177.47	-0.27339
460.77	0.31067		177.52	-0.27431
460.72	0.31153		177.58	-0.27521
460.66	0.31238		177.63	-0.27609
460.61	0.31322		177.69	-0.27695
460.55	0.31405		177.74	-0.27776
460.5	0.31487		177.8	-0.27858
460.45	0.31567		177.85	-0.27937
460.39	0.31646		177.91	-0.28013
460.34	0.31724		177.96	-0.28087
460.28	0.31803		178.02	-0.28163
460.23	0.3188		178.07	-0.28237
460.18	0.31957		178.13	-0.28309
460.12	0.32033		178.19	-0.28381
460.06	0.32109		178.24	-0.28451
460.01	0.32185		178.3	-0.28518
459.95	0.32258		178.36	-0.28581
459.9	0.3233		178.41	-0.28644
459.84	0.32401		178.47	-0.28704
459.79	0.32471		178.53	-0.28763
459.73	0.32542		178.58	-0.2882
459.68	0.32612		178.64	-0.28879
459.62	0.32681		178.7	-0.28938
459.57	0.32748		178.75	-0.28995
459.51	0.32815		178.81	-0.29051
459.45	0.3288		178.87	-0.29108
459.4	0.32943		178.92	-0.29163
459.34	0.33005		178.98	-0.29217
459.29	0.33068		179.04	-0.29268
459.23	0.33131		179.09	-0.29321
459.17	0.33192		179.15	-0.29371
459.12	0.33253		179.2	-0.29423
459.06	0.33314		179.26	-0.29473
459	0.33374		179.32	-0.29523
458.95	0.33433		179.38	-0.29573
458.89	0.33492		179.43	-0.29621
458.83	0.3355		179.49	-0.2967
458.78	0.33606		179.55	-0.29717
458.72	0.33661		179.61	-0.29761
458.67	0.33716		179.67	-0.29805
458.61	0.3377		179.72	-0.29847
458.55	0.33821		179.78	-0.29888
458.49	0.33873		179.84	-0.29931
458.44	0.33923		179.89	-0.29971
458.38	0.33972		179.95	-0.3001
458.32	0.34021		180.01	-0.30051
458.27	0.34071		180.06	-0.30088
458.21	0.34121		180.12	-0.30127
458.15	0.34171		180.18	-0.30165
458.09	0.3422		180.24	-0.30201
458.04	0.34269		180.29	-0.30237
457.98	0.34317		180.35	-0.30275
457.92	0.34366		180.41	-0.3031
457.86	0.34414		180.47	-0.30347
457.8	0.34462		180.53	-0.30381
457.74	0.3451		180.58	-0.30415
457.69	0.34557		180.64	-0.30447
457.63	0.34603		180.7	-0.30479
457.57	0.34648		180.76	-0.30511
457.51	0.34693		180.81	-0.30543
457.46	0.34735		180.87	-0.30576
457.4	0.34778		180.93	-0.30611
457.34	0.34821		180.99	-0.30646
457.28	0.34864		181.05	-0.30681
457.22	0.34905		181.1	-0.30714
457.16	0.34949		181.16	-0.30746
457.11	0.34991		181.22	-0.30776
457.05	0.35031		181.28	-0.30805
456.99	0.35072		181.34	-0.30831
456.93	0.35113		181.39	-0.3086
456.87	0.35152		181.45	-0.30888
456.82	0.35191		181.51	-0.30917
456.76	0.35231		181.57	-0.30946
456.7	0.35269		181.63	-0.30975
456.64	0.35307		181.69	-0.31004
456.58	0.35343		181.75	-0.31034
456.52	0.35381		181.8	-0.31063
456.47	0.35418		181.86	-0.31093
456.41	0.35454		181.92	-0.31122
456.35	0.35492		181.98	-0.31152
456.29	0.35528		182.04	-0.31182
456.23	0.35565		182.09	-0.31214
456.17	0.35602		182.15	-0.31243
456.11	0.35637		182.21	-0.31273
456.05	0.35672		182.27	-0.31304
455.99	0.35707		182.32	-0.31333
455.93	0.3574		182.38	-0.31359
455.87	0.35771		182.43	-0.31388
455.81	0.35803		182.49	-0.31416
455.75	0.35835		182.54	-0.31445
455.69	0.35866		182.6	-0.31474
455.63	0.35898		182.66	-0.31503
455.58	0.35931		182.71	-0.31534
455.52	0.35962		182.77	-0.31563
455.46	0.35994		182.83	-0.3159
455.4	0.36025		182.88	-0.3162
455.34	0.36057		182.94	-0.31648
455.28	0.36089		183	-0.31674
455.22	0.36122		183.05	-0.31701
455.16	0.36154		183.11	-0.31727
455.1	0.36186		183.17	-0.31752
455.04	0.36216		183.22	-0.31776
454.98	0.36246		183.28	-0.31803
454.92	0.36276		183.34	-0.31831
454.86	0.36304		183.39	-0.3186
454.8	0.36333		183.45	-0.31888
454.74	0.36362		183.51	-0.31919
454.68	0.3639		183.56	-0.31946
454.62	0.36417		183.62	-0.31971
454.56	0.36445		183.68	-0.31996
454.5	0.36473		183.73	-0.3202
454.44	0.365		183.79	-0.32043
454.38	0.36527		183.85	-0.32064
454.32	0.36554		183.91	-0.32087
454.26	0.36582		183.96	-0.32111
454.2	0.36608		184.02	-0.32134
454.14	0.36633		184.08	-0.3216
454.08	0.36657		184.14	-0.32184
454.02	0.36679		184.19	-0.32211
453.96	0.36701		184.25	-0.32235
453.9	0.36723		184.31	-0.32258
453.84	0.36747		184.37	-0.3228
453.78	0.36771		184.42	-0.32301
453.72	0.36796		184.48	-0.3232
453.66	0.36822		184.54	-0.32339
453.6	0.36848		184.59	-0.32362
453.54	0.36873		184.65	-0.32385
453.48	0.36897		184.71	-0.32408
453.41	0.3692		184.77	-0.32434
453.35	0.36942		184.83	-0.32459
453.29	0.36962		184.88	-0.32483
453.23	0.36983		184.94	-0.32505
453.17	0.37002		185	-0.32527
453.11	0.37021		185.06	-0.32549
453.05	0.3704		185.12	-0.32573
452.99	0.3706		185.18	-0.32596
452.93	0.3708		185.23	-0.3262
452.87	0.371		185.29	-0.32645
452.81	0.3712		185.35	-0.32672
452.75	0.37142		185.41	-0.32701
452.69	0.37163		185.47	-0.32731
452.63	0.37183		185.53	-0.32763
452.57	0.37202		185.58	-0.32798
452.51	0.37222		185.64	-0.32834
452.44	0.37242		185.7	-0.3287
452.38	0.37261		185.76	-0.32908
452.32	0.3728		185.82	-0.32943
452.26	0.37299		185.88	-0.32977
452.2	0.37318		185.94	-0.33012
452.14	0.37334		185.99	-0.33043
452.08	0.37351		186.05	-0.33075
452.01	0.37369		186.11	-0.33105
451.95	0.37388		186.17	-0.33137
451.89	0.37407		186.23	-0.33168
451.83	0.37425		186.29	-0.332
451.77	0.37444		186.35	-0.3323
451.71	0.37462		186.41	-0.33259
451.65	0.37478		186.47	-0.33287
451.59	0.37496		186.52	-0.33314
451.53	0.37513		186.58	-0.33342
451.47	0.37531		186.64	-0.33369
451.4	0.37549		186.7	-0.33398
451.34	0.37569		186.76	-0.33426
451.28	0.37588		186.82	-0.33451
451.22	0.37605		186.88	-0.33476
451.16	0.37623		186.94	-0.33499
451.09	0.3764		187	-0.3352
451.03	0.37655		187.06	-0.33542
450.97	0.3767		187.12	-0.33563
450.91	0.37685		187.18	-0.33581
450.85	0.37699		187.24	-0.336
450.79	0.37712		187.3	-0.3362
450.73	0.37726		187.35	-0.33638
450.67	0.37739		187.41	-0.33658
450.6	0.37753		187.47	-0.33677
450.54	0.37766		187.53	-0.33695
450.48	0.37782		187.59	-0.33712
450.42	0.37797		187.65	-0.3373
450.35	0.37813		187.71	-0.33746
450.29	0.37827		187.77	-0.33763
450.23	0.37842		187.83	-0.33779
450.17	0.37856		187.89	-0.33798
450.11	0.37871		187.95	-0.33816
450.05	0.37883		188.01	-0.33835
449.98	0.37897		188.07	-0.33855
449.92	0.3791		188.13	-0.33876
449.86	0.37925		188.19	-0.33896
449.8	0.37938		188.25	-0.33914
449.74	0.37951		188.31	-0.33933
449.68	0.37964		188.37	-0.33948
449.61	0.37977		188.43	-0.33964
449.55	0.37988		188.49	-0.33979
449.49	0.37999		188.55	-0.33994
449.43	0.3801		188.61	-0.34009
449.37	0.3802		188.66	-0.34025
449.3	0.38032		188.72	-0.34038
449.24	0.38044		188.78	-0.34051
449.18	0.38056		188.84	-0.34063
449.12	0.38068		188.9	-0.34075
449.05	0.38081		188.96	-0.34088
448.99	0.38093		189.02	-0.34101
448.93	0.38103		189.08	-0.34113
448.87	0.38114		189.14	-0.34126
448.81	0.38125		189.2	-0.3414
448.74	0.38136		189.26	-0.34153
448.68	0.38146		189.32	-0.34167
448.62	0.38157		189.38	-0.34181
448.56	0.3817		189.44	-0.34194
448.5	0.38182		189.5	-0.34206
448.43	0.38194		189.56	-0.34219
448.37	0.38204		189.62	-0.34231
448.31	0.38216		189.68	-0.34242
448.25	0.38226		189.74	-0.34253
448.18	0.38235		189.8	-0.34265
448.12	0.38244		189.86	-0.34275
448.06	0.38254		189.92	-0.34286
448	0.38263		189.98	-0.34297
447.94	0.38273		190.04	-0.3431
447.87	0.38282		190.1	-0.34321
447.81	0.38292		190.16	-0.34332
447.75	0.38302		190.22	-0.34343
447.69	0.38311		190.28	-0.34355
447.63	0.3832		190.34	-0.34366
447.56	0.38327		190.4	-0.34375
447.5	0.38336		190.46	-0.3439
447.44	0.38343		190.52	-0.34404
447.37	0.38349		190.58	-0.34416
447.31	0.38359		190.64	-0.34427
447.25	0.38368		190.7	-0.34438
447.19	0.38377		190.76	-0.34448
447.12	0.38385		190.82	-0.34455
447.06	0.38393		190.88	-0.34464
447	0.38401		190.94	-0.34477
446.94	0.38409		191	-0.34487
446.88	0.38418		191.06	-0.34498
446.82	0.38425		191.12	-0.34511
446.75	0.38434		191.18	-0.34524
446.69	0.38443		191.24	-0.34535
446.63	0.38452		191.3	-0.3455
446.56	0.38459		191.36	-0.34565
446.5	0.38467		191.42	-0.34579
446.44	0.38474		191.48	-0.34594
446.38	0.38481		191.54	-0.34609
446.31	0.3849		191.6	-0.34623
446.25	0.38497		191.66	-0.34637
446.19	0.38505		191.72	-0.34651
446.13	0.38512		191.79	-0.34667
446.06	0.38521		191.85	-0.34683
446	0.38529		191.91	-0.347
445.94	0.38536		191.97	-0.34717
445.88	0.38543		192.03	-0.34736
445.81	0.38551		192.09	-0.34754
445.75	0.38558		192.15	-0.34772
445.69	0.38565		192.21	-0.34787
445.63	0.38571		192.27	-0.34803
445.57	0.38578		192.33	-0.3482
445.5	0.38586		192.39	-0.34836
445.44	0.38594		192.45	-0.34851
445.38	0.38601		192.51	-0.34869
445.31	0.38608		192.57	-0.34888
445.25	0.38616		192.63	-0.34907
445.19	0.38624		192.69	-0.34925
445.13	0.38631		192.76	-0.34945
445.06	0.38637		192.82	-0.34965
445	0.38642		192.88	-0.34983
444.94	0.38648		192.94	-0.35001
444.88	0.38654		193	-0.35019
444.82	0.38662		193.06	-0.35035
444.75	0.3867		193.12	-0.35052
444.69	0.38679		193.18	-0.35069
444.63	0.38687		193.24	-0.35086
444.57	0.38696		193.3	-0.35104
444.5	0.38703		193.36	-0.35122
444.44	0.38709		193.42	-0.35139
444.38	0.38716		193.48	-0.35157
444.31	0.38721		193.55	-0.35175
444.25	0.38725		193.61	-0.35192
444.19	0.38731		193.67	-0.35211
444.13	0.38736		193.73	-0.35227
444.06	0.38741		193.79	-0.35243
444	0.38746		193.85	-0.35258
443.94	0.38752		193.91	-0.35272
443.88	0.38758		193.97	-0.35288
443.81	0.38765		194.03	-0.35305
443.75	0.38772		194.1	-0.3532
443.69	0.38778		194.16	-0.35336
443.63	0.38783		194.22	-0.35351
443.56	0.3879		194.28	-0.35364
443.5	0.38795		194.34	-0.35377
443.44	0.38801		194.4	-0.35392
443.38	0.38807		194.46	-0.35409
443.31	0.38812		194.52	-0.35429
443.25	0.38818		194.59	-0.35449
443.19	0.38823		194.65	-0.35468
443.13	0.38826		194.71	-0.35486
443.06	0.38829		194.77	-0.35503
443	0.38832		194.83	-0.3552
442.94	0.38835		194.89	-0.35535
442.87	0.38838		194.96	-0.35552
442.81	0.38842		195.02	-0.35571
442.75	0.38847		195.08	-0.35591
442.69	0.38853		195.14	-0.35609
442.63	0.38859		195.2	-0.35629
442.56	0.38865		195.26	-0.35648
442.5	0.3887		195.32	-0.35666
442.44	0.38873		195.38	-0.35685
442.37	0.38875		195.45	-0.35704
442.31	0.38879		195.51	-0.35723
442.25	0.38882		195.57	-0.3574
442.19	0.38885		195.63	-0.35757
442.12	0.38889		195.69	-0.3577
442.06	0.38894		195.76	-0.35784
442	0.38898		195.82	-0.35796
441.94	0.38901		195.88	-0.35811
441.87	0.38905		195.94	-0.35825
441.81	0.38908		196	-0.35838
441.75	0.38912		196.07	-0.35852
441.69	0.38915		196.13	-0.35865
441.63	0.38916		196.19	-0.35879
441.56	0.38919		196.25	-0.35892
441.5	0.38921		196.31	-0.35907
441.44	0.38924		196.37	-0.35921
441.37	0.38927		196.43	-0.35935
441.31	0.3893		196.49	-0.3595
441.25	0.38933		196.55	-0.35967
441.19	0.38936		196.61	-0.35982
441.12	0.38938		196.67	-0.35998
441.06	0.38941		196.73	-0.36014
441	0.38942		196.79	-0.36027
440.94	0.38945		196.85	-0.3604
440.87	0.38947		196.91	-0.36052
440.81	0.3895		196.97	-0.36062
440.75	0.38952		197.03	-0.36073
440.69	0.38955		197.09	-0.36082
440.62	0.38956		197.15	-0.36092
440.56	0.38958		197.21	-0.36103
440.5	0.38959		197.26	-0.36113
440.44	0.38961		197.32	-0.36124
440.37	0.38963		197.38	-0.36136
440.31	0.38966		197.44	-0.36148
440.25	0.38968		197.5	-0.36159
440.19	0.3897		197.56	-0.3617
440.13	0.38972		197.62	-0.3618
440.06	0.38974		197.68	-0.36188
440	0.38975		197.74	-0.36198
439.94	0.38975		197.8	-0.36208
439.87	0.38975		197.86	-0.36218
439.81	0.38975		197.92	-0.3623
439.75	0.38976		197.98	-0.36242
439.69	0.38977		198.04	-0.36253
439.63	0.38976		198.1	-0.36265
439.56	0.38978		198.15	-0.36275
439.5	0.3898		198.21	-0.36285
439.44	0.38981		198.27	-0.36293
439.37	0.38982		198.33	-0.36301
439.31	0.38984		198.39	-0.36308
439.25	0.38983		198.45	-0.36317
439.19	0.38985		198.51	-0.36326
439.12	0.38987		198.57	-0.36335
439.06	0.38987		198.63	-0.36344
439	0.38989		198.69	-0.36352
438.94	0.38991		198.75	-0.36359
438.87	0.38992		198.81	-0.36365
438.81	0.38989		198.87	-0.36371
438.75	0.38989		198.93	-0.36377
438.69	0.38988		198.99	-0.36384
438.62	0.38989		199.05	-0.3639
438.56	0.38989		199.11	-0.36396
438.5	0.38991		199.17	-0.36404
438.43	0.38994		199.23	-0.36412
438.37	0.38996		199.29	-0.36419
438.31	0.38997		199.35	-0.36428
438.25	0.38999		199.41	-0.36436
438.18	0.39001		199.47	-0.36444
438.12	0.39003		199.53	-0.36453
438.06	0.39003		199.59	-0.36462
438	0.39004		199.64	-0.36471
437.93	0.39005		199.7	-0.36479
437.87	0.39004		199.76	-0.36488
437.81	0.39004		199.82	-0.36494
437.75	0.39005		199.88	-0.36499
437.68	0.39004		199.94	-0.36504
437.62	0.39004		200	-0.36509
437.56	0.39005		200.06	-0.36512
437.5	0.39005		200.12	-0.36516
437.43	0.39006		200.18	-0.36522
437.37	0.39007		200.24	-0.36526
437.31	0.39008		200.3	-0.36531
437.25	0.3901		200.36	-0.36537
437.18	0.39011		200.42	-0.36542
437.12	0.39013		200.48	-0.36548
437.06	0.39013		200.54	-0.36552
436.99	0.39015		200.6	-0.36557
436.93	0.39016		200.66	-0.3656
436.87	0.39017		200.72	-0.36564
436.81	0.39018		200.78	-0.36566
436.74	0.3902		200.84	-0.36569
436.68	0.39021		200.9	-0.36571
436.62	0.39021		200.96	-0.36573
436.56	0.39022		201.02	-0.36575
436.5	0.39024		201.08	-0.36578
436.43	0.39024		201.14	-0.36581
436.37	0.39025		201.2	-0.36585
436.31	0.39025		201.26	-0.36589
436.25	0.39025		201.32	-0.36593
436.18	0.39024		201.38	-0.36598
436.12	0.39021		201.44	-0.36602
436.06	0.39021		201.5	-0.36606
435.99	0.39021		201.56	-0.36609
435.93	0.39021		201.62	-0.36614
435.87	0.39023		201.68	-0.36619
435.81	0.39024		201.74	-0.36623
435.74	0.39025		201.8	-0.3663
435.68	0.39025		201.86	-0.36637
435.62	0.39025		201.92	-0.36644
435.56	0.39025		201.98	-0.36649
435.49	0.39025		202.04	-0.36654
435.43	0.39024		202.09	-0.36658
435.37	0.39025		202.15	-0.36664
435.31	0.39026		202.22	-0.3667
435.24	0.39026		202.28	-0.36676
435.18	0.39027		202.34	-0.36685
435.12	0.39027		202.4	-0.36693
435.06	0.39029		202.45	-0.367
434.99	0.39028		202.51	-0.36706
434.93	0.39028		202.58	-0.36713
434.87	0.39027		202.64	-0.36716
434.81	0.39026		202.7	-0.36721
434.74	0.39024		202.76	-0.36725
434.68	0.39024		202.81	-0.36729
434.62	0.39024		202.87	-0.36731
434.56	0.39023		202.93	-0.36734
434.49	0.39022		202.99	-0.36738
434.43	0.3902		203.05	-0.36744
434.37	0.39019		203.11	-0.36749
434.31	0.39017		203.17	-0.36755
434.25	0.39016		203.23	-0.36764
434.18	0.39016		203.29	-0.36773
434.12	0.39014		203.35	-0.36781
434.06	0.39012		203.41	-0.3679
433.99	0.3901		203.47	-0.36801
433.93	0.3901		203.53	-0.3681
433.87	0.39008		203.59	-0.3682
433.81	0.39008		203.65	-0.36831
433.74	0.39008		203.71	-0.3684
433.68	0.39008		203.77	-0.3685
433.62	0.39006		203.83	-0.36859
433.56	0.39005		203.89	-0.36867
433.49	0.39005		203.95	-0.36874
433.43	0.39005		204.01	-0.36881
433.37	0.39007		204.07	-0.36889
433.31	0.39008		204.13	-0.36897
433.24	0.39007		204.19	-0.36905
433.18	0.39006		204.25	-0.36915
433.12	0.39005		204.32	-0.36927
433.06	0.39005		204.38	-0.36941
433	0.39006		204.44	-0.36955
432.93	0.39007		204.5	-0.36971
432.87	0.39009		204.56	-0.36987
432.81	0.39011		204.62	-0.37002
432.75	0.39012		204.68	-0.37015
432.68	0.39009		204.74	-0.37028
432.62	0.39008		204.8	-0.37043
432.56	0.39007		204.86	-0.37057
432.5	0.39006		204.92	-0.37071
432.43	0.39005		204.98	-0.37087
432.37	0.39004		205.04	-0.37102
432.31	0.39002		205.1	-0.37117
432.25	0.39		205.16	-0.37132
432.19	0.38998		205.22	-0.37147
432.12	0.38995		205.28	-0.37164
432.06	0.38995		205.34	-0.37181
432	0.38994		205.4	-0.37197
431.94	0.38995		205.46	-0.37214
431.87	0.38995		205.52	-0.37231
431.81	0.38993		205.58	-0.37248
431.75	0.38992		205.64	-0.37264
431.69	0.38992		205.71	-0.3728
431.62	0.38992		205.76	-0.37297
431.56	0.38992		205.83	-0.37312
431.5	0.38992		205.89	-0.37329
431.44	0.38992		205.95	-0.37346
431.38	0.38991		206.01	-0.37364
431.31	0.3899		206.07	-0.37381
431.25	0.38988		206.13	-0.37398
431.19	0.38988		206.19	-0.37415
431.13	0.38989		206.25	-0.37433
431.06	0.38989		206.31	-0.37449
431	0.38988		206.37	-0.37467
430.94	0.38988		206.43	-0.37486
430.88	0.38987		206.49	-0.37504
430.82	0.38985		206.55	-0.37522
430.75	0.38981		206.61	-0.3754
430.69	0.3898		206.68	-0.37558
430.63	0.38978		206.74	-0.37576
430.56	0.38977		206.8	-0.37595
430.5	0.38977		206.86	-0.37614
430.44	0.38977		206.92	-0.37633
430.38	0.38976		206.98	-0.37651
430.31	0.38975		207.04	-0.37668
430.25	0.38975		207.1	-0.37685
430.19	0.38973		207.16	-0.37702
430.13	0.38971		207.23	-0.37716
430.07	0.38972		207.29	-0.3773
430	0.38972		207.35	-0.37744
429.94	0.38971		207.41	-0.37755
429.88	0.38969		207.47	-0.37767
429.82	0.38968		207.53	-0.3778
429.75	0.38965		207.59	-0.37792
429.69	0.38965		207.65	-0.37803
429.63	0.38964		207.71	-0.37816
429.57	0.38964		207.78	-0.37827
429.5	0.38964		207.84	-0.3784
429.44	0.38962		207.9	-0.37852
429.38	0.3896		207.96	-0.37866
429.32	0.38958		208.02	-0.37877
429.26	0.38956		208.08	-0.3789
429.19	0.38955		208.15	-0.37904
429.13	0.38954		208.21	-0.37918
429.07	0.38952		208.27	-0.37931
429.01	0.38951		208.33	-0.37946
428.94	0.3895		208.39	-0.3796
428.88	0.38949		208.45	-0.37973
428.82	0.38947		208.51	-0.37984
428.76	0.38946		208.57	-0.37994
428.69	0.38944		208.63	-0.38004
428.63	0.38942		208.7	-0.38014
428.57	0.38941		208.76	-0.38023
428.51	0.3894		208.82	-0.38031
428.44	0.38937		208.88	-0.3804
428.38	0.38936		208.95	-0.38049
428.32	0.38934		209.01	-0.38056
428.26	0.38932		209.07	-0.38063
428.19	0.38929		209.13	-0.38068
428.13	0.38928		209.19	-0.38074
428.07	0.38927		209.25	-0.38081
428.01	0.38926		209.31	-0.38087
427.95	0.38926		209.38	-0.38092
427.88	0.38925		209.44	-0.38098
427.82	0.38923		209.5	-0.38105
427.76	0.38919		209.56	-0.38111
427.7	0.38916		209.62	-0.38117
427.63	0.38912		209.68	-0.38123
427.57	0.38909		209.74	-0.38129
427.51	0.38904		209.8	-0.38134
427.45	0.38903		209.87	-0.38137
427.38	0.38902		209.93	-0.3814
427.32	0.38901		209.99	-0.38142
427.26	0.38899		210.05	-0.38144
427.2	0.38897		210.11	-0.38143
427.13	0.38894		210.17	-0.38145
427.07	0.3889		210.23	-0.38147
427.01	0.38886		210.29	-0.38147
426.95	0.38882		210.35	-0.38148
426.88	0.38879		210.41	-0.38151
426.82	0.38876		210.47	-0.38153
426.76	0.38874		210.53	-0.38153
426.7	0.38872		210.59	-0.38153
426.63	0.38869		210.65	-0.38155
426.57	0.38868		210.71	-0.38158
426.51	0.38866		210.77	-0.38161
426.45	0.38866		210.83	-0.38165
426.38	0.38866		210.89	-0.38171
426.32	0.38865		210.95	-0.38174
426.26	0.38864		211.01	-0.38176
426.2	0.38862		211.07	-0.38175
426.13	0.38859		211.13	-0.38177
426.07	0.38856		211.18	-0.38175
426.01	0.38852		211.25	-0.38177
425.95	0.3885		211.31	-0.38176
425.88	0.38847		211.37	-0.38179
425.82	0.38844		211.43	-0.3818
425.76	0.38841		211.49	-0.38182
425.7	0.38837		211.55	-0.38182
425.64	0.38833		211.6	-0.38185
425.57	0.3883		211.66	-0.38185
425.51	0.38828		211.72	-0.38185
425.45	0.38825		211.78	-0.38182
425.39	0.38821		211.84	-0.38179
425.32	0.38819		211.9	-0.38176
425.26	0.38817		211.96	-0.38173
425.2	0.38815		212.02	-0.3817
425.14	0.38813		212.08	-0.3817
425.07	0.38812		212.14	-0.38169
425.01	0.38812		212.2	-0.3817
424.95	0.38811		212.26	-0.38172
424.89	0.38811		212.32	-0.38175
424.82	0.38812		212.37	-0.38176
424.76	0.38811		212.43	-0.38176
424.7	0.3881		212.49	-0.38176
424.63	0.38809		212.55	-0.38178
424.57	0.38806		212.61	-0.3818
424.51	0.38803		212.67	-0.38181
424.45	0.38801		212.73	-0.38182
424.38	0.38796		212.79	-0.38184
424.32	0.38792		212.85	-0.38185
424.26	0.38788		212.91	-0.38187
424.2	0.38785		212.97	-0.38187
424.13	0.38782		213.03	-0.38188
424.07	0.38778		213.09	-0.3819
424.01	0.38777		213.15	-0.38188
423.95	0.38775		213.21	-0.38187
423.88	0.38773		213.27	-0.38187
423.82	0.38772		213.32	-0.38187
423.76	0.38771		213.38	-0.38187
423.69	0.3877		213.44	-0.38189
423.63	0.38767		213.5	-0.38191
423.57	0.38766		213.56	-0.38193
423.51	0.38764		213.62	-0.38195
423.44	0.38761		213.68	-0.38197
423.38	0.38759		213.74	-0.38198
423.32	0.38757		213.8	-0.38201
423.26	0.38754		213.86	-0.38203
423.19	0.38751		213.91	-0.38205
423.13	0.38748		213.97	-0.38207
423.07	0.38744		214.03	-0.3821
423.01	0.38741		214.09	-0.38212
422.94	0.38738		214.15	-0.38214
422.88	0.38735		214.21	-0.38219
422.82	0.38733		214.27	-0.38223
422.76	0.38731		214.33	-0.38226
422.69	0.3873		214.39	-0.38231
422.63	0.38728		214.45	-0.38237
422.57	0.38726		214.51	-0.38239
422.51	0.38723		214.57	-0.38243
422.44	0.3872		214.63	-0.38249
422.38	0.38716		214.69	-0.38253
422.32	0.38713		214.75	-0.38256
422.26	0.3871		214.81	-0.3826
422.19	0.38707		214.87	-0.38265
422.13	0.38703		214.93	-0.38268
422.07	0.38699		214.99	-0.3827
422	0.38696		215.05	-0.38274
421.94	0.38694		215.11	-0.38277
421.88	0.38691		215.17	-0.3828
421.82	0.38688		215.23	-0.38283
421.76	0.38684		215.28	-0.38286
421.69	0.3868		215.34	-0.38289
421.63	0.38674		215.4	-0.38292
421.57	0.38668		215.46	-0.38295
421.5	0.38663		215.52	-0.38298
421.44	0.38659		215.58	-0.38303
421.38	0.38657		215.64	-0.38309
421.32	0.38656		215.7	-0.38315
421.26	0.38654		215.76	-0.3832
421.2	0.38652		215.82	-0.38326
421.13	0.38651		215.88	-0.3833
421.07	0.38648		215.94	-0.38334
421.01	0.38646		216	-0.38338
420.94	0.38642		216.06	-0.38344
420.88	0.38639		216.12	-0.3835
420.82	0.38636		216.18	-0.38357
420.76	0.38631		216.24	-0.38365
420.7	0.38627		216.29	-0.38374
420.63	0.38621		216.35	-0.38384
420.57	0.38618		216.41	-0.38392
420.51	0.38613		216.47	-0.38402
420.45	0.3861		216.53	-0.38413
420.38	0.38606		216.59	-0.38423
420.32	0.38602		216.65	-0.38433
420.26	0.38597		216.71	-0.38443
420.2	0.38592		216.77	-0.38454
420.13	0.38588		216.83	-0.38464
420.07	0.38585		216.89	-0.38475
420.01	0.38584		216.95	-0.38486
419.95	0.38582		217.01	-0.38497
419.88	0.38579		217.07	-0.38508
419.82	0.38575		217.13	-0.38521
419.76	0.38572		217.19	-0.38532
419.7	0.38568		217.25	-0.38546
419.63	0.38565		217.31	-0.38562
419.57	0.38561		217.37	-0.38576
419.51	0.38558		217.43	-0.3859
419.45	0.38555		217.49	-0.38604
419.39	0.38552		217.55	-0.38618
419.32	0.38546		217.61	-0.38629
419.26	0.38542		217.67	-0.38641
419.2	0.38538		217.73	-0.38654
419.14	0.38535		217.79	-0.38668
419.07	0.38531		217.85	-0.38682
419.01	0.3853		217.91	-0.38696
418.95	0.38527		217.97	-0.3871
418.89	0.38524		218.03	-0.38723
418.82	0.38521		218.09	-0.38736
418.76	0.38519		218.15	-0.38746
418.7	0.38518		218.21	-0.38757
418.64	0.38515		218.27	-0.38768
418.58	0.38516		218.33	-0.3878
418.51	0.38514		218.39	-0.38792
418.45	0.38512		218.45	-0.38805
418.39	0.38509		218.51	-0.38818
418.33	0.38507		218.57	-0.38832
418.26	0.38504		218.62	-0.38846
418.2	0.38499		218.68	-0.38859
418.14	0.38496		218.74	-0.38871
418.08	0.38493		218.8	-0.38885
418.02	0.38488		218.86	-0.38899
417.95	0.38484		218.93	-0.38911
417.89	0.38481		218.99	-0.38924
417.83	0.38477		219.05	-0.38937
417.77	0.38474		219.11	-0.38949
417.7	0.38471		219.17	-0.38959
417.64	0.3847		219.23	-0.3897
417.58	0.3847		219.29	-0.38981
417.52	0.38469		219.35	-0.38992
417.46	0.38465		219.41	-0.39003
417.39	0.38462		219.47	-0.39014
417.33	0.38457		219.53	-0.39025
417.27	0.38454		219.59	-0.39034
417.2	0.38449		219.65	-0.39043
417.14	0.38445		219.71	-0.39051
417.08	0.38442		219.78	-0.3906
417.02	0.38439		219.84	-0.39067
416.95	0.38436		219.9	-0.39075
416.89	0.38435		219.96	-0.39081
416.83	0.38435		220.02	-0.39088
416.77	0.38433		220.08	-0.39095
416.71	0.3843		220.14	-0.39101
416.64	0.38428		220.2	-0.39108
416.58	0.38424		220.26	-0.39115
416.52	0.38419		220.32	-0.39121
416.46	0.38415		220.38	-0.39129
416.39	0.38411		220.44	-0.39135
416.33	0.38408		220.5	-0.39141
416.27	0.38404		220.56	-0.39148
416.21	0.38401		220.62	-0.39154
416.14	0.38399		220.68	-0.39162
416.08	0.38397		220.75	-0.39167
416.02	0.38392		220.81	-0.39174
415.96	0.38389		220.87	-0.39181
415.9	0.38387		220.93	-0.39189
415.83	0.38386		220.99	-0.39196
415.77	0.38384		221.05	-0.39202
415.71	0.38382		221.11	-0.3921
415.65	0.38381		221.17	-0.39218
415.58	0.3838		221.23	-0.39224
415.52	0.3838		221.29	-0.39232
415.46	0.38377		221.35	-0.39241
415.4	0.38376		221.42	-0.39249
415.33	0.38375		221.48	-0.39254
415.27	0.38371		221.54	-0.39263
415.21	0.38369		221.6	-0.3927
415.15	0.38366		221.66	-0.39279
415.08	0.38365		221.72	-0.39286
415.02	0.38362		221.78	-0.39292
414.96	0.38362		221.84	-0.39297
414.9	0.3836		221.9	-0.39302
414.83	0.38357		221.96	-0.39307
414.77	0.38354		222.03	-0.39315
414.71	0.38355		222.09	-0.39324
414.65	0.38352		222.15	-0.39335
414.58	0.38351		222.21	-0.39343
414.52	0.38349		222.27	-0.39351
414.46	0.38345		222.33	-0.39356
414.4	0.3834		222.39	-0.39363
414.33	0.38335		222.45	-0.39367
414.27	0.38331		222.51	-0.39375
414.21	0.38328		222.58	-0.39382
414.14	0.38327		222.64	-0.3939
414.08	0.38324		222.7	-0.39397
414.02	0.38321		222.76	-0.39403
413.96	0.38316		222.82	-0.3941
413.9	0.38311		222.88	-0.39415
413.84	0.38306		222.94	-0.3942
413.77	0.38301		223	-0.39425
413.71	0.38297		223.06	-0.39433
413.65	0.38296		223.12	-0.39438
413.58	0.38293		223.18	-0.39444
413.52	0.38289		223.25	-0.39452
413.46	0.38285		223.31	-0.39459
413.4	0.38282		223.37	-0.39466
413.33	0.38278		223.43	-0.39474
413.27	0.38276		223.49	-0.39481
413.21	0.38275		223.55	-0.39487
413.15	0.38272		223.61	-0.39493
413.08	0.38269		223.67	-0.39496
413.02	0.38268		223.73	-0.39501
412.96	0.38266		223.8	-0.39506
412.9	0.38263		223.86	-0.39511
412.83	0.38262		223.91	-0.39518
412.77	0.38262		223.97	-0.39525
412.71	0.38262		224.03	-0.39532
412.65	0.38258		224.09	-0.39538
412.58	0.38257		224.15	-0.39544
412.52	0.38254		224.21	-0.3955
412.46	0.3825		224.27	-0.39554
412.4	0.38246		224.33	-0.39559
412.33	0.38245		224.39	-0.39563
412.27	0.38241		224.45	-0.39568
412.21	0.38238		224.51	-0.39572
412.15	0.38236		224.56	-0.39575
412.09	0.38235		224.62	-0.39581
412.02	0.38232		224.68	-0.39588
411.96	0.3823		224.74	-0.39595
411.9	0.38227		224.8	-0.396
411.83	0.38224		224.86	-0.39608
411.77	0.38221		224.92	-0.39615
411.71	0.38218		224.98	-0.3962
411.65	0.38214		225.04	-0.39625
411.58	0.38212		225.1	-0.39631
411.52	0.3821		225.16	-0.39636
411.46	0.38206		225.22	-0.39641
411.4	0.38203		225.27	-0.39646
411.34	0.382		225.33	-0.39651
411.27	0.38196		225.39	-0.39656
411.21	0.38192		225.45	-0.39663
411.15	0.38188		225.51	-0.39667
411.09	0.38185		225.57	-0.39672
411.02	0.38181		225.63	-0.39677
410.96	0.38179		225.69	-0.39683
410.9	0.38176		225.75	-0.39688
410.83	0.38174		225.81	-0.39693
410.77	0.38172		225.87	-0.39696
410.71	0.38169		225.93	-0.39699
410.65	0.38166		225.99	-0.39701
410.59	0.38164		226.05	-0.39703
410.52	0.3816		226.11	-0.39704
410.46	0.38157		226.16	-0.39707
410.4	0.38154		226.22	-0.39708
410.34	0.38149		226.28	-0.3971
410.27	0.38145		226.34	-0.3971
410.21	0.38141		226.4	-0.39711
410.15	0.38136		226.46	-0.39713
410.09	0.38131		226.52	-0.39713
410.03	0.38128		226.58	-0.39716
409.97	0.38125		226.64	-0.39718
409.9	0.38122		226.7	-0.39721
409.84	0.38119		226.76	-0.39722
409.78	0.38116		226.82	-0.39724
409.72	0.38113		226.88	-0.39726
409.65	0.3811		226.94	-0.39728
409.59	0.38106		227	-0.3973
409.53	0.38103		227.06	-0.39732
409.47	0.381		227.12	-0.39736
409.4	0.38097		227.17	-0.39739
409.34	0.38095		227.23	-0.39743
409.28	0.38094		227.29	-0.39749
409.22	0.3809		227.35	-0.39753
409.16	0.38087		227.41	-0.39755
409.1	0.38084		227.47	-0.39756
409.03	0.3808		227.53	-0.39756
408.97	0.38074		227.59	-0.39755
408.91	0.38069		227.65	-0.39758
408.85	0.38064		227.71	-0.3976
408.79	0.38059		227.77	-0.39763
408.73	0.38055		227.83	-0.39769
408.66	0.38054		227.89	-0.39772
408.6	0.38052		227.95	-0.39773
408.54	0.38052		228.01	-0.39775
408.48	0.3805		228.07	-0.39778
408.42	0.38048		228.12	-0.3978
408.35	0.38046		228.18	-0.39784
408.29	0.38043		228.24	-0.39787
408.23	0.38041		228.3	-0.39791
408.17	0.38039		228.36	-0.39794
408.11	0.38036		228.42	-0.39798
408.04	0.38031		228.48	-0.39801
407.98	0.38027		228.54	-0.39806
407.92	0.38022		228.6	-0.39811
407.86	0.38018		228.66	-0.39816
407.8	0.38015		228.72	-0.39821
407.74	0.38012		228.78	-0.39827
407.68	0.38009		228.84	-0.39832
407.61	0.38005		228.9	-0.39839
407.55	0.38001		228.96	-0.39844
407.49	0.37997		229.02	-0.3985
407.43	0.37992		229.08	-0.39855
407.36	0.37987		229.14	-0.39862
407.3	0.37985		229.19	-0.3987
407.24	0.37981		229.25	-0.39879
407.18	0.37977		229.31	-0.39889
407.12	0.37975		229.37	-0.39897
407.05	0.37974		229.43	-0.39907
406.99	0.3797		229.49	-0.39917
406.93	0.37967		229.55	-0.39925
406.87	0.37965		229.61	-0.39934
406.81	0.37963		229.67	-0.39947
406.75	0.37962		229.73	-0.39958
406.68	0.3796		229.79	-0.39966
406.62	0.37958		229.85	-0.39978
406.56	0.37957		229.91	-0.3999
406.5	0.37955		229.97	-0.39999
406.43	0.37951		230.03	-0.4001
406.37	0.37949		230.09	-0.4002
406.31	0.37947		230.15	-0.40028
406.25	0.37944		230.21	-0.40036
406.19	0.37943		230.27	-0.40043
406.12	0.37943		230.33	-0.40051
406.06	0.37943		230.39	-0.40059
406	0.37942		230.45	-0.40069
405.94	0.3794		230.51	-0.40079
405.87	0.37937		230.57	-0.4009
405.81	0.37934		230.63	-0.401
405.75	0.37929		230.69	-0.4011
405.69	0.37925		230.75	-0.40122
405.63	0.37923		230.81	-0.40132
405.57	0.3792		230.87	-0.40143
405.5	0.37918		230.93	-0.40155
405.44	0.37916		230.99	-0.40167
405.38	0.37915		231.05	-0.4018
405.32	0.37913		231.11	-0.40193
405.26	0.37911		231.17	-0.40207
405.19	0.37908		231.23	-0.40221
405.13	0.37905		231.29	-0.40235
405.07	0.37902		231.35	-0.4025
405.01	0.37898		231.41	-0.40264
404.95	0.37895		231.48	-0.4028
404.88	0.37892		231.54	-0.40295
404.82	0.3789		231.6	-0.40311
404.76	0.37888		231.66	-0.40325
404.7	0.37886		231.72	-0.4034
404.64	0.37885		231.78	-0.40353
404.57	0.37883		231.84	-0.40365
404.51	0.37882		231.9	-0.40377
404.45	0.37878		231.96	-0.4039
404.39	0.37876		232.02	-0.40404
404.32	0.37873		232.08	-0.40418
404.26	0.3787		232.14	-0.40432
404.2	0.37866		232.2	-0.40446
404.14	0.37864		232.26	-0.40461
404.07	0.37862		232.32	-0.40479
404.01	0.37861		232.38	-0.40494
403.95	0.3786		232.44	-0.40512
403.89	0.37858		232.5	-0.40529
403.83	0.37859		232.56	-0.40547
403.77	0.37859		232.63	-0.40565
403.7	0.37855		232.69	-0.40581
403.64	0.37854		232.75	-0.40597
403.58	0.37853		232.81	-0.40613
403.52	0.3785		232.87	-0.40627
403.45	0.37848		232.93	-0.40641
403.39	0.37848		232.99	-0.40655
403.33	0.37847		233.05	-0.40669
403.27	0.37846		233.11	-0.40682
403.2	0.37845		233.17	-0.40696
403.14	0.37843		233.24	-0.40709
403.08	0.37841		233.3	-0.40721
403.02	0.3784		233.36	-0.40733
402.96	0.37838		233.42	-0.40744
402.89	0.37836		233.48	-0.40753
402.83	0.37833		233.54	-0.40764
402.77	0.3783		233.6	-0.40773
402.71	0.37826		233.66	-0.40783
402.65	0.37823		233.72	-0.40794
402.58	0.3782		233.78	-0.40806
402.52	0.37818		233.84	-0.40815
402.46	0.37816		233.9	-0.40824
402.4	0.37813		233.97	-0.40835
402.34	0.37812		234.03	-0.40845
402.27	0.3781		234.09	-0.40854
402.21	0.37809		234.15	-0.40864
402.15	0.37807		234.21	-0.40875
402.09	0.37805		234.27	-0.40885
402.03	0.37805		234.33	-0.40895
401.96	0.37804		234.39	-0.40904
401.9	0.37803		234.45	-0.40913
401.84	0.37803		234.52	-0.40921
401.78	0.37802		234.58	-0.40929
401.72	0.37802		234.64	-0.40936
401.65	0.378		234.7	-0.40944
401.59	0.37797		234.76	-0.40952
401.53	0.37796		234.82	-0.40959
401.47	0.37795		234.88	-0.40965
401.4	0.37792		234.94	-0.40971
401.34	0.3779		235	-0.40977
401.28	0.37787		235.06	-0.40984
401.22	0.37785		235.12	-0.4099
401.15	0.37782		235.18	-0.40996
401.09	0.37778		235.24	-0.41002
401.03	0.37774		235.31	-0.41005
400.97	0.37771		235.37	-0.41008
400.91	0.37768		235.43	-0.41011
400.84	0.37766		235.49	-0.41014
400.78	0.37764		235.55	-0.41018
400.72	0.37763		235.61	-0.41022
400.66	0.37762		235.67	-0.41029
400.6	0.3776		235.73	-0.41036
400.53	0.37757		235.79	-0.41043
400.47	0.37754		235.85	-0.4105
400.41	0.3775		235.91	-0.41054
400.35	0.37746		235.97	-0.41058
400.29	0.37743		236.04	-0.41063
400.22	0.3774		236.1	-0.41068
400.16	0.37736		236.16	-0.41074
400.1	0.37734		236.22	-0.41082
400.04	0.37731		236.28	-0.41092
399.98	0.3773		236.34	-0.411
399.91	0.37728		236.4	-0.41109
399.85	0.37727		236.46	-0.41118
399.79	0.37725		236.52	-0.41125
399.73	0.37723		236.58	-0.41132
399.66	0.3772		236.64	-0.41137
399.6	0.37716		236.7	-0.41142
399.54	0.37712		236.76	-0.41148
399.48	0.37709		236.82	-0.41155
399.42	0.37706		236.88	-0.41164
399.36	0.37704		236.94	-0.41173
399.29	0.37701		237	-0.41183
399.23	0.37699		237.06	-0.41193
399.17	0.37698		237.11	-0.41202
399.11	0.37697		237.17	-0.41212
399.04	0.37695		237.23	-0.41222
398.98	0.37694		237.29	-0.4123
398.92	0.37693		237.35	-0.41238
398.86	0.37692		237.41	-0.41246
398.8	0.3769		237.47	-0.41253
398.73	0.3769		237.53	-0.41261
398.67	0.37688		237.59	-0.41269
398.61	0.37687		237.65	-0.4128
398.55	0.37685		237.71	-0.41292
398.49	0.37683		237.77	-0.41305
398.43	0.3768		237.82	-0.4132
398.36	0.37677		237.88	-0.41333
398.3	0.37675		237.94	-0.41345
398.24	0.37674		238	-0.41355
398.18	0.37671		238.06	-0.41365
398.12	0.37667		238.12	-0.41375
398.06	0.37663		238.18	-0.41384
398	0.3766		238.24	-0.41391
397.93	0.37656		238.3	-0.41401
397.87	0.37653		238.36	-0.4141
397.81	0.37652		238.41	-0.41418
397.75	0.3765		238.47	-0.41426
397.69	0.37648		238.53	-0.41434
397.62	0.37646		238.59	-0.41442
397.56	0.37644		238.65	-0.41448
397.5	0.37641		238.71	-0.41454
397.44	0.37638		238.77	-0.41463
397.38	0.37635		238.82	-0.4147
397.32	0.37632		238.88	-0.4148
397.25	0.3763		238.94	-0.41488
397.19	0.37627		239	-0.41497
397.13	0.37625		239.06	-0.41503
397.07	0.37622		239.12	-0.41508
397.01	0.37619		239.18	-0.41512
396.94	0.37618		239.24	-0.41518
396.88	0.37616		239.3	-0.41526
396.82	0.37614		239.36	-0.41532
396.76	0.37609		239.42	-0.41538
396.7	0.37606		239.48	-0.41548
396.64	0.37602		239.53	-0.41557
396.58	0.37597		239.59	-0.41564
396.51	0.37594		239.65	-0.41573
396.45	0.37591		239.71	-0.4158
396.39	0.3759		239.77	-0.41587
396.33	0.3759		239.83	-0.41595
396.26	0.3759		239.89	-0.41602
396.2	0.37592		239.95	-0.41609
396.14	0.37592		240.01	-0.41616
396.08	0.37592		240.07	-0.41621
396.02	0.37591		240.12	-0.41629
395.96	0.3759		240.18	-0.41637
395.9	0.37586		240.24	-0.41646
395.83	0.37583		240.3	-0.41656
395.77	0.37581		240.36	-0.41666
395.71	0.37578		240.42	-0.41677
395.65	0.37575		240.48	-0.41688
395.59	0.37574		240.54	-0.417
395.53	0.37573		240.6	-0.41713
395.46	0.37571		240.66	-0.41726
395.4	0.37569		240.72	-0.41741
395.34	0.37568		240.77	-0.41755
395.28	0.37565		240.83	-0.41769
395.22	0.37564		240.89	-0.41782
395.15	0.3756		240.95	-0.41794
395.09	0.37558		241.01	-0.41807
395.03	0.37556		241.07	-0.41819
394.97	0.37553		241.13	-0.41832
394.91	0.37551		241.19	-0.41843
394.85	0.37549		241.25	-0.41856
394.78	0.37546		241.31	-0.41865
394.72	0.37542		241.37	-0.41877
394.66	0.37538		241.43	-0.41888
394.6	0.37535		241.49	-0.41901
394.54	0.37531		241.54	-0.41912
394.48	0.3753		241.6	-0.41925
394.41	0.3753		241.66	-0.41938
394.35	0.37529		241.72	-0.41952
394.29	0.37528		241.78	-0.41965
394.23	0.37526		241.84	-0.41978
394.16	0.37524		241.9	-0.41991
394.1	0.3752		241.96	-0.42004
394.04	0.37518		242.02	-0.42018
393.98	0.37515		242.08	-0.42031
393.92	0.37514		242.14	-0.42043
393.85	0.37513		242.2	-0.42056
393.79	0.37514		242.26	-0.42068
393.73	0.37514		242.32	-0.42079
393.67	0.37514		242.38	-0.4209
393.61	0.37514		242.44	-0.42104
393.55	0.37513		242.5	-0.42119
393.48	0.37511		242.56	-0.42132
393.42	0.37509		242.62	-0.42146
393.36	0.37507		242.67	-0.42161
393.3	0.37507		242.73	-0.42174
393.24	0.37504		242.79	-0.42188
393.17	0.37503		242.85	-0.42201
393.11	0.37503		242.91	-0.42215
393.05	0.37502		242.97	-0.42229
392.99	0.37499		243.03	-0.42242
392.93	0.37499		243.09	-0.42254
392.87	0.37499		243.15	-0.42266
392.8	0.37498		243.21	-0.42279
392.74	0.37496		243.27	-0.42292
392.68	0.37496		243.33	-0.42306
392.62	0.37495		243.39	-0.4232
392.56	0.37493		243.45	-0.42336
392.49	0.37491		243.51	-0.4235
392.43	0.3749		243.57	-0.42366
392.37	0.37489		243.63	-0.42382
392.31	0.37488		243.69	-0.42396
392.25	0.37488		243.75	-0.4241
392.18	0.37488		243.81	-0.42425
392.12	0.37488		243.87	-0.42439
392.06	0.37487		243.93	-0.42452
392	0.37487		243.99	-0.42464
391.94	0.37484		244.05	-0.42477
391.87	0.37482		244.11	-0.42489
391.81	0.37479		244.17	-0.42502
391.75	0.37477		244.23	-0.42516
391.69	0.37476		244.29	-0.4253
391.62	0.37473		244.35	-0.42545
391.56	0.37471		244.41	-0.42558
391.5	0.3747		244.47	-0.42572
391.44	0.3747		244.53	-0.42583
391.38	0.37469		244.59	-0.42594
391.32	0.37469		244.65	-0.42605
391.25	0.37469		244.71	-0.42617
391.19	0.3747		244.77	-0.42629
391.13	0.37469		244.83	-0.42641
391.07	0.37468		244.89	-0.4265
391.01	0.37467		244.95	-0.4266
390.94	0.37465		245.01	-0.42668
390.88	0.37462		245.07	-0.42676
390.82	0.3746		245.13	-0.42683
390.76	0.37457		245.19	-0.42691
390.7	0.37454		245.25	-0.42698
390.63	0.37453		245.31	-0.42703
390.57	0.37451		245.37	-0.42709
390.51	0.37448		245.43	-0.42714
390.45	0.37447		245.49	-0.42719
390.39	0.37446		245.55	-0.42724
390.33	0.37445		245.61	-0.42728
390.26	0.37443		245.67	-0.42732
390.2	0.37442		245.73	-0.42736
390.14	0.37441		245.79	-0.4274
390.08	0.37439		245.85	-0.42742
390.01	0.37437		245.91	-0.42747
389.95	0.37435		245.97	-0.42752
389.89	0.37433		246.04	-0.42756
389.83	0.37432		246.1	-0.4276
389.77	0.37431		246.16	-0.42762
389.71	0.37429		246.22	-0.42765
389.65	0.37428		246.28	-0.42768
389.58	0.37426		246.34	-0.4277
389.52	0.37425		246.4	-0.42773
389.46	0.37423		246.46	-0.42777
389.4	0.37422		246.52	-0.42782
389.33	0.3742		246.58	-0.42785
389.27	0.37418		246.64	-0.42786
389.21	0.37416		246.7	-0.42788
389.15	0.37414		246.76	-0.4279
389.08	0.37413		246.82	-0.42792
389.02	0.37412		246.89	-0.42795
388.96	0.37411		246.95	-0.42799
388.9	0.3741		247.01	-0.42803
388.84	0.37409		247.07	-0.42807
388.78	0.37407		247.13	-0.42811
388.71	0.37406		247.19	-0.42814
388.65	0.37402		247.25	-0.42818
388.59	0.37399		247.31	-0.42821
388.53	0.37396		247.37	-0.42826
388.47	0.37393		247.43	-0.42832
388.4	0.3739		247.49	-0.42837
388.34	0.37387		247.55	-0.42845
388.28	0.37386		247.61	-0.4285
388.22	0.37384		247.67	-0.42856
388.16	0.37381		247.73	-0.4286
388.09	0.37379		247.79	-0.42865
388.03	0.37376		247.85	-0.4287
387.97	0.37372		247.91	-0.42874
387.91	0.37366		247.98	-0.42879
387.84	0.37362		248.04	-0.42885
387.78	0.37359		248.1	-0.4289
387.72	0.37354		248.16	-0.42893
387.66	0.37353		248.22	-0.42897
387.6	0.37352		248.28	-0.42901
387.54	0.37352		248.34	-0.42904
387.47	0.37349		248.4	-0.42907
387.41	0.37346		248.46	-0.42913
387.35	0.37341		248.52	-0.42919
387.29	0.37337		248.58	-0.42925
387.23	0.37334		248.64	-0.4293
387.17	0.37333		248.7	-0.42936
387.1	0.37332		248.76	-0.42941
387.04	0.37332		248.82	-0.42945
386.98	0.37331		248.88	-0.42949
386.92	0.37328		248.94	-0.42954
386.86	0.37325		249	-0.42957
386.79	0.37321		249.06	-0.42962
386.73	0.37316		249.12	-0.42966
386.67	0.37314		249.18	-0.42974
386.61	0.37309		249.24	-0.4298
386.55	0.37305		249.3	-0.42985
386.49	0.37303		249.36	-0.42989
386.42	0.37301		249.42	-0.42993
386.36	0.37299		249.48	-0.42997
386.3	0.37297		249.54	-0.43
386.24	0.37294		249.59	-0.43004
386.18	0.37291		249.65	-0.43009
386.12	0.37289		249.71	-0.43013
386.06	0.37286		249.77	-0.43017
385.99	0.37284		249.83	-0.43022
385.93	0.37282		249.89	-0.43027
385.87	0.3728		249.95	-0.43033
385.81	0.37276		250.01	-0.43037
385.74	0.37273		250.07	-0.4304
385.68	0.3727		250.13	-0.43042
385.62	0.37268		250.19	-0.43044
385.56	0.37268		250.25	-0.43046
385.5	0.37266		250.31	-0.4305
385.44	0.37266		250.37	-0.43053
385.37	0.37266		250.42	-0.43057
385.31	0.37264		250.48	-0.4306
385.25	0.37263		250.55	-0.43065
385.19	0.37262		250.61	-0.43069
385.13	0.3726		250.66	-0.43074
385.07	0.37259		250.72	-0.43077
385	0.37257		250.78	-0.43081
384.94	0.37255		250.84	-0.43084
384.88	0.37251		250.9	-0.43086
384.82	0.37248		250.96	-0.43087
384.76	0.37245		251.02	-0.43088
384.7	0.37243		251.08	-0.43088
384.63	0.37241		251.13	-0.43088
384.57	0.3724		251.19	-0.43089
384.51	0.37239		251.25	-0.43091
384.45	0.37238		251.31	-0.43093
384.39	0.37237		251.37	-0.43097
384.32	0.37236		251.43	-0.43102
384.26	0.37234		251.49	-0.43108
384.2	0.37232		251.55	-0.43111
384.14	0.37231		251.61	-0.43118
384.08	0.37227		251.67	-0.43123
384.02	0.37224		251.73	-0.43127
383.95	0.37221		251.78	-0.43131
383.89	0.37218		251.84	-0.43137
383.83	0.37213		251.9	-0.43144
383.77	0.3721		251.96	-0.43149
383.71	0.37209		252.02	-0.43158
383.65	0.37206		252.08	-0.43168
383.58	0.37203		252.14	-0.43176
383.52	0.37202		252.2	-0.43183
383.46	0.37199		252.25	-0.43193
383.4	0.37195		252.31	-0.43201
383.34	0.37191		252.37	-0.43208
383.27	0.37188		252.43	-0.43216
383.21	0.37185		252.49	-0.43225
383.15	0.37182		252.55	-0.43234
383.09	0.37179		252.61	-0.43244
383.03	0.37178		252.67	-0.43253
382.97	0.37176		252.73	-0.43263
382.9	0.37175		252.79	-0.43272
382.84	0.37174		252.85	-0.43281
382.78	0.37172		252.91	-0.43289
382.72	0.37168		252.97	-0.43298
382.66	0.37164		253.03	-0.43307
382.59	0.3716		253.09	-0.43317
382.53	0.37158		253.14	-0.43328
382.47	0.37157		253.2	-0.4334
382.41	0.37157		253.26	-0.43353
382.35	0.37155		253.32	-0.43366
382.28	0.37154		253.38	-0.43377
382.22	0.37153		253.44	-0.43387
382.16	0.37152		253.5	-0.43397
382.1	0.37152		253.56	-0.43406
382.04	0.37153		253.62	-0.43416
381.98	0.37153		253.68	-0.43428
381.91	0.3715		253.74	-0.43438
381.85	0.37149		253.79	-0.43451
381.79	0.37148		253.85	-0.43461
381.73	0.37147		253.91	-0.43472
381.67	0.37144		253.97	-0.4348
381.61	0.37142		254.03	-0.43491
381.54	0.37139		254.09	-0.43501
381.48	0.37134		254.15	-0.43512
381.42	0.37131		254.21	-0.43522
381.36	0.37128		254.27	-0.43535
381.3	0.37125		254.33	-0.43547
381.23	0.37123		254.39	-0.43556
381.17	0.37122		254.45	-0.43567
381.11	0.37122		254.51	-0.43577
381.05	0.3712		254.57	-0.43586
380.99	0.3712		254.63	-0.43596
380.93	0.37118		254.69	-0.43605
380.87	0.37117		254.75	-0.43614
380.8	0.37114		254.81	-0.43622
380.74	0.3711		254.87	-0.43631
380.68	0.37108		254.93	-0.43638
380.62	0.37107		254.98	-0.43646
380.55	0.37105		255.04	-0.43654
380.49	0.37104		255.1	-0.43661
380.43	0.37103		255.16	-0.43667
380.37	0.37101		255.22	-0.43673
380.3	0.37099		255.28	-0.43676
380.24	0.37098		255.34	-0.43678
380.18	0.37094		255.4	-0.43682
380.12	0.37093		255.46	-0.43686
380.06	0.3709		255.52	-0.4369
380	0.37087		255.58	-0.43694
379.93	0.37083		255.64	-0.437
379.87	0.37083		255.7	-0.43703
379.81	0.37081		255.76	-0.43708
379.75	0.37079		255.82	-0.43712
379.69	0.37078		255.88	-0.43717
379.63	0.37077		255.94	-0.43719
379.56	0.37075		256	-0.4372
379.5	0.37072		256.06	-0.4372
379.44	0.37069		256.12	-0.43721
379.38	0.37067		256.18	-0.43721
379.32	0.37065		256.24	-0.43723
379.25	0.37062		256.3	-0.43726
379.19	0.37062		256.36	-0.43731
379.13	0.3706		256.42	-0.43735
379.07	0.37057		256.48	-0.43739
379.01	0.37053		256.54	-0.43747
378.95	0.37049		256.6	-0.43753
378.88	0.37045		256.65	-0.43759
378.82	0.37041		256.71	-0.43763
378.76	0.37039		256.77	-0.43768
378.7	0.37036		256.83	-0.4377
378.64	0.37035		256.89	-0.43774
378.57	0.37035		256.95	-0.43776
378.51	0.37033		257.01	-0.43781
378.45	0.37033		257.07	-0.43785
378.39	0.37034		257.13	-0.43789
378.33	0.37034		257.19	-0.43793
378.26	0.37034		257.25	-0.43796
378.2	0.37032		257.31	-0.43801
378.14	0.37031		257.37	-0.43806
378.08	0.3703		257.43	-0.4381
378.02	0.3703		257.49	-0.43813
377.96	0.37029		257.55	-0.43818
377.89	0.37027		257.61	-0.43819
377.83	0.37025		257.67	-0.43821
377.77	0.37023		257.73	-0.43823
377.71	0.3702		257.79	-0.43825
377.65	0.37015		257.85	-0.43829
377.59	0.37013		257.9	-0.43834
377.52	0.37011		257.97	-0.43841
377.46	0.37008		258.03	-0.43847
377.4	0.37005		258.08	-0.43852
377.34	0.37003		258.14	-0.43856
377.28	0.37001		258.2	-0.43858
377.21	0.36998		258.26	-0.43861
377.15	0.36996		258.32	-0.43865
377.09	0.36996		258.38	-0.43871
377.03	0.36993		258.44	-0.43876
376.96	0.36992		258.5	-0.43884
376.9	0.3699		258.56	-0.4389
376.84	0.36989		258.62	-0.43897
376.78	0.36988		258.68	-0.43904
376.72	0.36986		258.74	-0.4391
376.65	0.36984		258.8	-0.43914
376.59	0.36982		258.86	-0.43921
376.53	0.36979		258.92	-0.43928
376.47	0.36976		258.98	-0.43934
376.41	0.36974		259.04	-0.43941
376.35	0.36972		259.1	-0.43951
376.28	0.36968		259.16	-0.43961
376.22	0.36965		259.22	-0.43971
376.16	0.36962		259.28	-0.43982
376.1	0.36958		259.34	-0.43993
376.04	0.36953		259.4	-0.44005
375.98	0.36951		259.46	-0.44016
375.92	0.36949		259.52	-0.44026
375.85	0.36946		259.58	-0.44037
375.79	0.36945		259.64	-0.44049
375.73	0.36946		259.7	-0.44059
375.67	0.36944		259.76	-0.44071
375.6	0.36942		259.82	-0.44083
375.54	0.36941		259.88	-0.44095
375.48	0.36938		259.94	-0.44108
375.42	0.36934		260	-0.44121
375.36	0.3693		260.06	-0.44134
375.3	0.36927		260.12	-0.44146
375.24	0.36926		260.18	-0.44158
375.18	0.36923		260.24	-0.44172
375.11	0.36921		260.3	-0.44184
375.05	0.36918		260.36	-0.44196
374.99	0.36915		260.42	-0.4421
374.93	0.36912		260.48	-0.44224
374.86	0.36907		260.54	-0.4424
374.8	0.36904		260.6	-0.44255
374.74	0.36902		260.66	-0.44273
374.68	0.369		260.72	-0.44291
374.62	0.36899		260.78	-0.44309
374.56	0.36898		260.84	-0.44328
374.5	0.36898		260.9	-0.44344
374.43	0.36896		260.96	-0.44361
374.37	0.36895		261.02	-0.44376
374.31	0.36892		261.08	-0.4439
374.25	0.36889		261.14	-0.44403
374.19	0.36885		261.21	-0.44419
374.13	0.36884		261.27	-0.44436
374.06	0.36882		261.33	-0.44454
374	0.36881		261.39	-0.44473
373.94	0.36881		261.45	-0.44493
373.88	0.3688		261.5	-0.44514
373.82	0.36877		261.56	-0.44535
373.75	0.36873		261.62	-0.44555
373.69	0.36873		261.68	-0.44577
373.63	0.3687		261.74	-0.44599
373.57	0.36869		261.8	-0.44621
373.51	0.36869		261.86	-0.44641
373.45	0.36868		261.92	-0.44661
373.39	0.36866		261.98	-0.44682
373.32	0.36865		262.04	-0.44703
373.26	0.36863		262.1	-0.44722
373.2	0.36858		262.16	-0.44742
373.14	0.36856		262.22	-0.44765
373.08	0.36853		262.28	-0.44786
373.02	0.36852		262.34	-0.44805
372.95	0.3685		262.4	-0.44828
372.89	0.36849		262.46	-0.44849
372.83	0.36847		262.52	-0.4487
372.77	0.36844		262.58	-0.44891
372.71	0.3684		262.64	-0.44913
372.65	0.36835		262.7	-0.44937
372.58	0.36832		262.76	-0.4496
372.52	0.36829		262.82	-0.44983
372.46	0.36828		262.88	-0.45007
372.4	0.36826		262.94	-0.45031
372.34	0.36826		263	-0.45053
372.28	0.36825		263.06	-0.45078
372.21	0.36824		263.12	-0.45102
372.15	0.36823		263.17	-0.45125
372.09	0.3682		263.24	-0.45149
372.03	0.36819		263.3	-0.45174
371.97	0.36815		263.36	-0.45196
371.9	0.36813		263.42	-0.45219
371.84	0.36811		263.48	-0.45242
371.78	0.36809		263.54	-0.45266
371.72	0.36808		263.6	-0.45288
371.66	0.36805		263.66	-0.45313
371.6	0.36802		263.72	-0.45337
371.53	0.36799		263.78	-0.4536
371.47	0.36795		263.84	-0.45382
371.41	0.36793		263.9	-0.45405
371.35	0.36791		263.96	-0.45428
371.29	0.36788		264.02	-0.4545
371.22	0.36787		264.08	-0.45471
371.16	0.36785		264.14	-0.45494
371.1	0.36783		264.2	-0.45516
371.04	0.36781		264.26	-0.45536
370.97	0.3678		264.32	-0.45557
370.91	0.36778		264.38	-0.45578
370.85	0.36776		264.44	-0.45598
370.79	0.36775		264.5	-0.45618
370.73	0.36773		264.57	-0.45637
370.67	0.36769		264.63	-0.45657
370.61	0.36768		264.69	-0.45675
370.55	0.36766		264.75	-0.45695
370.49	0.36766		264.81	-0.45715
370.42	0.36764		264.87	-0.45735
370.36	0.36763		264.93	-0.45754
370.3	0.3676		264.99	-0.45773
370.24	0.36758		265.05	-0.4579
370.17	0.36754		265.11	-0.45805
370.11	0.3675		265.17	-0.45821
370.05	0.36748		265.23	-0.45836
369.99	0.36745		265.3	-0.45851
369.93	0.36742		265.36	-0.45866
369.86	0.36741		265.42	-0.45883
369.8	0.36739		265.48	-0.45899
369.74	0.36736		265.54	-0.45916
369.68	0.36736		265.6	-0.4593
369.62	0.36735		265.66	-0.45945
369.56	0.36735		265.72	-0.45958
369.5	0.36735		265.78	-0.4597
369.43	0.36735		265.84	-0.45981
369.37	0.36732		265.9	-0.4599
369.31	0.36731		265.96	-0.46001
369.25	0.36728		266.02	-0.46009
369.19	0.36724		266.08	-0.46018
369.12	0.36721		266.14	-0.46027
369.06	0.36719		266.21	-0.46037
369	0.36716		266.27	-0.46046
368.94	0.36713		266.33	-0.46054
368.88	0.36709		266.39	-0.46061
368.81	0.36704		266.45	-0.46067
368.75	0.367		266.51	-0.46075
368.69	0.36697		266.57	-0.46081
368.63	0.36695		266.63	-0.46087
368.57	0.36694		266.69	-0.46093
368.51	0.36693		266.75	-0.46098
368.44	0.36693		266.81	-0.46101
368.38	0.36691		266.87	-0.46103
368.32	0.36689		266.93	-0.46106
368.26	0.36686		266.99	-0.46109
368.2	0.36685		267.06	-0.46113
368.13	0.36683		267.12	-0.46117
368.07	0.36682		267.18	-0.46121
368.01	0.36678		267.24	-0.46125
367.95	0.36675		267.3	-0.46129
367.89	0.36673		267.36	-0.46132
367.83	0.3667		267.42	-0.46135
367.76	0.36668		267.48	-0.46136
367.7	0.36667		267.54	-0.46138
367.64	0.36668		267.6	-0.4614
367.58	0.36668		267.66	-0.4614
367.51	0.36668		267.72	-0.4614
367.45	0.36666		267.78	-0.4614
367.39	0.36664		267.84	-0.4614
367.33	0.36662		267.9	-0.46138
367.27	0.36659		267.96	-0.46137
367.21	0.36656		268.02	-0.46137
367.15	0.36655		268.08	-0.46137
367.08	0.36655		268.14	-0.46136
367.02	0.36654		268.2	-0.46137
366.96	0.36653		268.26	-0.46138
366.9	0.36653		268.33	-0.46141
366.84	0.36651		268.39	-0.46143
366.77	0.36649		268.45	-0.46145
366.71	0.36648		268.51	-0.46147
366.65	0.36643		268.57	-0.46149
366.59	0.3664		268.63	-0.46151
366.52	0.36637		268.69	-0.46153
366.46	0.36633		268.75	-0.46156
366.4	0.36631		268.81	-0.46158
366.34	0.36628		268.87	-0.46162
366.28	0.36625		268.93	-0.46164
366.22	0.36623		268.99	-0.46169
366.16	0.3662		269.05	-0.46173
366.09	0.36618		269.11	-0.46178
366.03	0.36615		269.18	-0.4618
365.97	0.36615		269.24	-0.46185
365.91	0.36613		269.3	-0.46188
365.85	0.36612		269.36	-0.46191
365.78	0.36609		269.42	-0.46193
365.72	0.36606		269.48	-0.46199
365.66	0.36603		269.54	-0.46205
365.6	0.366		269.6	-0.46211
365.54	0.36597		269.66	-0.46215
365.47	0.36594		269.72	-0.4622
365.41	0.36591		269.78	-0.46224
365.35	0.36586		269.84	-0.46226
365.29	0.36583		269.9	-0.46229
365.23	0.3658		269.96	-0.46232
365.17	0.36576		270.02	-0.46235
365.11	0.36572		270.08	-0.4624
365.04	0.3657		270.14	-0.46244
364.98	0.36567		270.2	-0.46247
364.92	0.36564		270.26	-0.46252
364.86	0.36559		270.32	-0.46254
364.8	0.36556		270.38	-0.4626
364.73	0.36554		270.44	-0.46266
364.67	0.36552		270.5	-0.46273
364.61	0.36549		270.56	-0.4628
364.55	0.36547		270.62	-0.46287
364.49	0.36545		270.69	-0.46295
364.43	0.36542		270.75	-0.46301
364.36	0.36539		270.8	-0.46308
364.3	0.36536		270.86	-0.46313
364.24	0.36533		270.92	-0.4632
364.18	0.3653		270.98	-0.46327
364.12	0.36527		271.05	-0.46334
364.06	0.36523		271.11	-0.46341
363.99	0.36521		271.17	-0.46347
363.93	0.36518		271.23	-0.46353
363.87	0.36514		271.29	-0.46359
363.81	0.36513		271.35	-0.46366
363.75	0.36509		271.41	-0.46371
363.69	0.36507		271.47	-0.46379
363.62	0.36504		271.53	-0.46386
363.56	0.36503		271.59	-0.46391
363.5	0.36501		271.65	-0.46395
363.44	0.36501		271.71	-0.464
363.38	0.36499		271.77	-0.46408
363.32	0.36498		271.83	-0.46415
363.25	0.36495		271.89	-0.46424
363.19	0.36492		271.96	-0.46434
363.13	0.36491		272.01	-0.46444
363.07	0.36489		272.07	-0.46453
363.01	0.36487		272.14	-0.46462
362.94	0.36485		272.2	-0.4647
362.88	0.36485		272.26	-0.46476
362.82	0.36484		272.32	-0.46481
362.76	0.36483		272.38	-0.46487
362.7	0.3648		272.44	-0.46491
362.64	0.36479		272.5	-0.46498
362.58	0.36477		272.56	-0.46505
362.51	0.36474		272.62	-0.46514
362.45	0.36471		272.68	-0.46522
362.39	0.36468		272.74	-0.46531
362.33	0.36464		272.8	-0.46538
362.27	0.36461		272.86	-0.46546
362.21	0.36458		272.92	-0.46555
362.15	0.36457		272.98	-0.46564
362.08	0.36455		273.05	-0.46573
362.02	0.36455		273.11	-0.46582
361.96	0.36453		273.17	-0.46592
361.9	0.3645		273.23	-0.46601
361.84	0.36447		273.29	-0.46609
361.77	0.36445		273.35	-0.46616
361.71	0.36441		273.41	-0.46624
361.65	0.36437		273.47	-0.46631
361.59	0.36435		273.53	-0.46639
361.53	0.36434		273.59	-0.46646
361.47	0.36432		273.65	-0.46654
361.4	0.3643		273.7	-0.46663
361.34	0.36429		273.77	-0.46671
361.28	0.36427		273.83	-0.46677
361.22	0.36425		273.88	-0.46686
361.16	0.36423		273.94	-0.46696
361.1	0.36419		274	-0.46705
361.04	0.36416		274.06	-0.46714
360.97	0.36412		274.12	-0.46726
360.91	0.36409		274.18	-0.46737
360.85	0.36407		274.24	-0.46747
360.79	0.36404		274.3	-0.46757
360.73	0.36401		274.36	-0.46769
360.67	0.36399		274.42	-0.4678
360.6	0.36396		274.48	-0.46789
360.54	0.36392		274.54	-0.468
360.48	0.36387		274.6	-0.46811
360.42	0.36383		274.66	-0.4682
360.36	0.3638		274.72	-0.46828
360.3	0.36378		274.78	-0.4684
360.23	0.36374		274.84	-0.46852
360.17	0.36371		274.9	-0.46864
360.11	0.36371		274.96	-0.46878
360.05	0.3637		275.02	-0.46892
359.99	0.36367		275.08	-0.46905
359.92	0.36365		275.14	-0.46919
359.86	0.36364		275.2	-0.4693
359.8	0.36362		275.26	-0.46942
359.74	0.3636		275.32	-0.46952
359.68	0.36357		275.38	-0.46964
359.62	0.36355		275.44	-0.46975
359.55	0.36353		275.5	-0.46987
359.49	0.3635		275.56	-0.47001
359.43	0.36348		275.62	-0.47014
359.37	0.36343		275.68	-0.47027
359.31	0.3634		275.74	-0.47041
359.24	0.36337		275.8	-0.47054
359.18	0.36334		275.86	-0.47068
359.12	0.3633		275.92	-0.4708
359.06	0.36328		275.98	-0.47092
359	0.36326		276.04	-0.47105
358.94	0.36323		276.1	-0.47117
358.88	0.36321		276.16	-0.4713
358.81	0.36319		276.22	-0.47141
358.75	0.36318		276.28	-0.47154
358.69	0.36316		276.34	-0.47168
358.63	0.36315		276.4	-0.47181
358.57	0.36312		276.46	-0.47194
358.51	0.36308		276.52	-0.47206
358.44	0.36303		276.58	-0.47218
358.38	0.363		276.64	-0.47229
358.32	0.36295		276.7	-0.47237
358.26	0.36292		276.76	-0.47247
358.2	0.36288		276.82	-0.47257
358.13	0.36285		276.88	-0.47265
358.07	0.36281		276.94	-0.47274
358.01	0.36279		277	-0.47284
357.95	0.36276		277.06	-0.47293
357.89	0.36275		277.13	-0.47303
357.83	0.36275		277.19	-0.47312
357.76	0.36274		277.25	-0.47324
357.7	0.36271		277.31	-0.47335
357.64	0.36268		277.37	-0.47346
357.58	0.36263		277.43	-0.47357
357.51	0.36258		277.48	-0.4737
357.45	0.36253		277.55	-0.47379
357.39	0.36249		277.61	-0.4739
357.33	0.36248		277.67	-0.474
357.27	0.36246		277.73	-0.47409
357.21	0.36245		277.79	-0.47418
357.15	0.36243		277.85	-0.47426
357.08	0.3624		277.91	-0.47433
357.02	0.36237		277.97	-0.47441
356.96	0.36234		278.03	-0.47447
356.9	0.36231		278.09	-0.47455
356.84	0.36227		278.15	-0.47462
356.77	0.36225		278.21	-0.47471
356.71	0.36222		278.27	-0.47477
356.65	0.36221		278.33	-0.47486
356.59	0.3622		278.39	-0.47495
356.53	0.3622		278.45	-0.47502
356.47	0.36219		278.51	-0.4751
356.4	0.36217		278.57	-0.47519
356.34	0.36215		278.63	-0.47527
356.28	0.36212		278.69	-0.47534
356.22	0.36209		278.75	-0.47542
356.16	0.36205		278.81	-0.47551
356.09	0.36202		278.87	-0.47559
356.03	0.36198		278.93	-0.47568
355.97	0.36195		278.99	-0.47576
355.91	0.36191		279.05	-0.47584
355.85	0.36186		279.11	-0.4759
355.79	0.36184		279.17	-0.47597
355.72	0.36183		279.24	-0.47604
355.66	0.36181		279.3	-0.4761
355.6	0.36179		279.36	-0.47618
355.54	0.36179		279.42	-0.47627
355.48	0.36176		279.48	-0.47636
355.42	0.36174		279.54	-0.47642
355.35	0.36171		279.6	-0.47651
355.29	0.36167		279.66	-0.47657
355.23	0.36164		279.72	-0.47664
355.17	0.36159		279.78	-0.47672
355.11	0.36154		279.84	-0.47681
355.05	0.3615		279.9	-0.4769
354.98	0.36147		279.96	-0.47699
354.92	0.36144		280.02	-0.47708
354.86	0.36142		280.08	-0.47715
354.8	0.3614		280.14	-0.47721
354.73	0.36137		280.2	-0.47729
354.67	0.36134		280.26	-0.47737
354.61	0.36133		280.32	-0.47745
354.55	0.3613		280.39	-0.47752
354.49	0.36127		280.45	-0.47761
354.43	0.36125		280.51	-0.47769
354.37	0.3612		280.57	-0.47776
354.3	0.36116		280.63	-0.47782
354.24	0.36112		280.69	-0.47789
354.18	0.36109		280.75	-0.47795
354.12	0.36107		280.81	-0.478
354.06	0.36106		280.87	-0.47806
354	0.36103		280.93	-0.47812
353.94	0.36099		280.99	-0.47816
353.87	0.36095		281.05	-0.47822
353.81	0.3609		281.11	-0.47826
353.75	0.36086		281.17	-0.4783
353.69	0.36084		281.23	-0.47834
353.63	0.36082		281.29	-0.4784
353.56	0.36079		281.36	-0.47846
353.5	0.36075		281.42	-0.47851
353.44	0.36071		281.48	-0.47856
353.38	0.36066		281.54	-0.47862
353.31	0.3606		281.6	-0.47867
353.25	0.36056		281.66	-0.47874
353.19	0.36054		281.72	-0.47881
353.13	0.3605		281.78	-0.4789
353.07	0.36047		281.84	-0.47897
353.01	0.36044		281.9	-0.47905
352.95	0.36043		281.96	-0.47911
352.88	0.36039		282.02	-0.47916
352.82	0.36036		282.08	-0.47922
352.76	0.36032		282.14	-0.47928
352.7	0.36029		282.2	-0.47934
352.64	0.36024		282.26	-0.4794
352.58	0.3602		282.32	-0.47948
352.51	0.36016		282.39	-0.47953
352.45	0.36012		282.45	-0.47961
352.39	0.36008		282.51	-0.47968
352.33	0.36004		282.57	-0.47976
352.27	0.36001		282.63	-0.47982
352.2	0.35997		282.69	-0.47988
352.14	0.35993		282.75	-0.47993
352.08	0.35991		282.81	-0.47998
352.02	0.3599		282.87	-0.48004
351.96	0.35987		282.93	-0.4801
351.89	0.35986		282.99	-0.48016
351.83	0.35984		283.05	-0.48023
351.77	0.35981		283.11	-0.48028
351.71	0.35978		283.17	-0.48033
351.65	0.35976		283.24	-0.48038
351.59	0.35971		283.3	-0.48043
351.53	0.35966		283.36	-0.48048
351.47	0.35962		283.42	-0.48053
351.4	0.35959		283.48	-0.48057
351.34	0.35955		283.54	-0.48062
351.28	0.35951		283.6	-0.48066
351.22	0.3595		283.66	-0.48069
351.16	0.3595		283.73	-0.48074
351.09	0.35947		283.79	-0.4808
351.03	0.35945		283.85	-0.48086
350.97	0.35941		283.91	-0.48092
350.91	0.35938		283.97	-0.48099
350.85	0.35934		284.03	-0.48107
350.78	0.35931		284.09	-0.48114
350.72	0.35929		284.15	-0.48122
350.66	0.35927		284.21	-0.48128
350.6	0.35926		284.28	-0.48136
350.54	0.35925		284.34	-0.48144
350.48	0.35923		284.4	-0.48149
350.41	0.35921		284.46	-0.48158
350.35	0.3592		284.52	-0.48166
350.29	0.35917		284.58	-0.48175
350.23	0.35915		284.64	-0.48184
[truncated: 2,803 more rows]

## Sheet: Supplementary FIGURE_3
FIGURE S3 K
MSD
T	250 K	275 K	300 K	325 K
0.5	0	0	0	0
1.5	0.18625	0.20863	0.23755	0.26284
2.5	0.19874	0.22458	0.26386	0.28997
3.5	0.1996	0.22637	0.26414	0.29471
4.5	0.19625	0.22315	0.26748	0.29175
5.5	0.19079	0.21802	0.26698	0.29734
6.5	0.19576	0.21992	0.26816	0.29876
7.5	0.20015	0.22371	0.27694	0.30507
8.5	0.2031	0.22605	0.27617	0.30783
9.5	0.20182	0.22591	0.27822	0.30915
10.5	0.20365	0.22546	0.2825	0.31202
11.5	0.2025	0.22456	0.28715	0.31543
12.5	0.20167	0.22954	0.28765	0.32048
13.5	0.20458	0.23049	0.28867	0.32563
14.5	0.20735	0.23467	0.29161	0.32074
15.5	0.20837	0.23445	0.29445	0.32525
16.5	0.20859	0.23305	0.2946	0.32717
17.5	0.21048	0.23249	0.29975	0.33071
18.5	0.21126	0.23407	0.30017	0.3331
19.5	0.21218	0.23634	0.30456	0.3331
20.5	0.21353	0.23688	0.30876	0.33585
21.5	0.21188	0.23561	0.31074	0.34221
22.5	0.2117	0.2367	0.30836	0.34653
23.5	0.2122	0.23671	0.31106	0.34639
24.5	0.21307	0.23779	0.31556	0.34322
25.5	0.21507	0.23856	0.31589	0.34484
26.5	0.21424	0.24193	0.31489	0.34551
27.5	0.21941	0.24022	0.32036	0.35091
28.5	0.21789	0.24005	0.32047	0.35125
29.5	0.21562	0.24104	0.32187	0.35498
30.5	0.2183	0.24266	0.32348	0.35836
31.5	0.22172	0.24157	0.32462	0.35897
32.5	0.21979	0.24315	0.32079	0.3628
33.5	0.21951	0.24483	0.32294	0.36589
34.5	0.221	0.24404	0.33204	0.35858
35.5	0.21936	0.24044	0.33069	0.36016
36.5	0.21974	0.24395	0.32779	0.36137
37.5	0.22469	0.246	0.33131	0.36183
38.5	0.22328	0.24828	0.33177	0.36292
39.5	0.2228	0.24588	0.33354	0.36745
40.5	0.22275	0.24554	0.33499	0.3662
41.5	0.2251	0.24533	0.3397	0.36598
42.5	0.22462	0.2476	0.33861	0.36698
43.5	0.22788	0.25072	0.33971	0.36474
44.5	0.22758	0.25135	0.34513	0.36556
45.5	0.22478	0.24888	0.34198	0.36636
46.5	0.2247	0.24894	0.34104	0.36808
47.5	0.22773	0.25013	0.34287	0.37119
48.5	0.22601	0.24958	0.34598	0.37361
49.5	0.22693	0.25086	0.34634	0.37563
50.5	0.22903	0.2512	0.34377	0.37693
51.5	0.22681	0.24929	0.34367	0.37589
52.5	0.22501	0.25273	0.34706	0.37394
53.5	0.22711	0.25621	0.35021	0.37745
54.5	0.22787	0.25934	0.35599	0.37486
55.5	0.22989	0.25345	0.35158	0.37476
56.5	0.23022	0.25455	0.34661	0.37837
57.5	0.23066	0.25508	0.34976	0.38004
58.5	0.23016	0.25276	0.35369	0.37582
59.5	0.23266	0.25473	0.35544	0.37868
60.5	0.23357	0.25449	0.35647	0.38375
61.5	0.23213	0.25723	0.35525	0.38435
62.5	0.22919	0.2577	0.35756	0.38317
63.5	0.23446	0.25676	0.35979	0.38179
64.5	0.2366	0.25775	0.36537	0.3796
65.5	0.23604	0.25464	0.36002	0.38516
66.5	0.23535	0.25754	0.35888	0.38326
67.5	0.23809	0.25823	0.3597	0.3859
68.5	0.23733	0.25903	0.36099	0.38735
69.5	0.2354	0.2586	0.36413	0.38806
70.5	0.23752	0.258	0.36328	0.38781
71.5	0.23754	0.25629	0.36413	0.39261
72.5	0.23674	0.25907	0.36613	0.39185
73.5	0.23552	0.25924	0.36971	0.39266
74.5	0.23683	0.26002	0.37073	0.39189
75.5	0.23788	0.25691	0.37203	0.39632
76.5	0.23919	0.25728	0.37011	0.39931
77.5	0.23775	0.25855	0.36983	0.39872
78.5	0.24016	0.26063	0.37117	0.39561
79.5	0.24055	0.26112	0.37097	0.3957
80.5	0.24045	0.26181	0.37212	0.39713
81.5	0.24084	0.25933	0.37112	0.40006
82.5	0.23947	0.2575	0.37349	0.40109
83.5	0.24095	0.25815	0.37302	0.40257
84.5	0.24058	0.25955	0.37614	0.39888
85.5	0.24015	0.25677	0.37712	0.40773
86.5	0.23927	0.25819	0.37729	0.40453
87.5	0.23723	0.26016	0.38227	0.40555
88.5	0.24206	0.25928	0.38284	0.40307
89.5	0.23979	0.25855	0.38281	0.40963
90.5	0.24005	0.26013	0.38571	0.40834
91.5	0.23957	0.26042	0.38417	0.40509
92.5	0.24153	0.26123	0.3801	0.40742
93.5	0.24546	0.26097	0.38116	0.40462
94.5	0.24696	0.26296	0.38554	0.40328
95.5	0.24646	0.25917	0.38742	0.41032
96.5	0.24491	0.26063	0.38782	0.4113
97.5	0.24349	0.26251	0.38744	0.41271
98.5	0.24282	0.25923	0.38899	0.40922
99.5	0.24476	0.25723	0.39155	0.4109

## Sheet: Supplementary FIGURE_6
FIGURE S6 H,I			FIGURE S6 J
Time ps	alpha		Time ps	alpha
0	41.4503		0	-1.83309
1	40.527		1	-1.93585
2	37.6368		2	-1.01931
3	38.9935		3	-1.29018
4	31.8069		4	-0.456665
5	38.1855		5	2.02771
6	36.9009		6	-16.9013
7	42.8517		7	-11.357
8	37.6997		8	-11.7988
9	37.3314		9	0.834095
10	14.0813		10	2.76438
11	41.1317		11	0.89454
12	17.8009		12	-15.0115
13	33.1373		13	0.39714
14	28.626		14	-3.65278
15	38.0627		15	0.190135
16	43.1643		16	-2.13045
17	43.8907		17	0.04757
18	43.2608		18	-0.779565
19	34.4873		19	1.92189
20	35.9543		20	-21.2555
21	32.646		21	-19.6191
22	40.8863		22	2.18931
23	37.6581		23	-2.21
24	36.4833		24	-4.7215
25	36.085		25	5.20402
26	39.9381		26	0.347785
27	36.5919		27	1.88186
28	38.4852		28	3.58509
29	42.3188		29	16.5487
30	37.5909		30	2.19465
31	39.0225		31	16.0239
32	36.0308		32	-1.96529
33	39.1277		33	15.6548
34	38.8609		34	5.12397
35	37.1865		35	4.87653
36	40.4705		36	3.12908
37	44.1491		37	5.11489
38	37.2001		38	19.0213
39	36.4937		39	-4.14375
40	38.5627		40	4.51396
41	36.4033		41	-0.89014
42	38.0522		42	2.29919
43	36.2531		43	0.2377
44	27.9807		44	1.87464
45	37.2876		45	1.51544
46	33.8799		46	19.3538
47	28.7726		47	-1.24406
48	2.82395		48	0.01493
49	0.041855		49	-1.34737
50	26.9214		50	1.86889
51	1.45449
52	-4.29133
53	1.57207
54	-0.69225
55	5.20402
56	0.347785
57	1.88186
58	3.58509
59	16.5487
60	2.19465
61	16.0239
62	-1.96529
63	15.6548
64	5.12397
65	4.87653
66	3.12908
67	5.11489
68	19.0213
69	-4.14375
70	4.51396
71	-0.89014
72	2.29919
73	0.2377
74	1.87464
75	1.51544
76	19.3538
77	-1.24406
78	0.01493
79	-1.34737
80	1.86889
81	-1.76704
82	0.940835
83	0.678595
84	4.2353
85	-0.081975
86	-34.9708
87	3.86011
88	0.099145
89	-0.60995
90	-1.03399
91	1.133
92	3.78347
93	0.68362
94	3.87665
95	3.09639
96	2.63014
97	1.2247
98	2.71792
99	0.72587
100	2.5497
101	2.55595
102	7.32622
103	6.107
104	7.01213
105	1.7452
106	4.87341
107	2.73629
108	2.13257
109	-0.848735
110	-1.87331
111	2.25916
112	1.2712
113	33.1226
114	0.116655
115	0.580375
116	1.83034
117	3.8273
118	39.0093
119	3.10447
120	4.24863
121	-17.3324
122	1.7075
123	0.037735
124	1.96714
125	1.79436
126	1.6777
127	-0.83883
128	-2.48543
129	1.20042
130	3.89046
131	-14.2322
132	-16.1212
133	3.13612
134	2.55517
135	1.73598
136	0.68259
137	-38.5214
138	5.55605
139	0.54545
140	-38.4513
141	1.20214
142	0.4906
143	6.63115
144	2.5974
145	0.097765
146	-1.86928
147	1.19483
148	-1.5112
149	3.55715
150	-25.3542
151	3.34644
152	2.07569
153	-0.148615
154	-0.39498
155	-34.8164
156	3.50453
157	-0.802875
158	-26.3227
159	-19.9202
160	4.29711
161	-3.02015
162	-25.0169
163	1.90257
164	3.68429
165	-0.43687
166	2.158
167	-42.5643
168	3.45018
169	4.3343
170	-43.5907
171	-26.8285
172	-30.4387
173	-46.1327
174	1.29335
175	-0.025
176	2.69336
177	-45.451
178	1.2489
179	-0.95909
180	-22.6269
181	-1.00954
182	-44.6382
183	-45.6231
184	-25.5504
185	-44.7837
186	-44.7693
187	0.2182
188	-45.3112
189	-45.413
190	-45.9128
191	-21.4731
192	3.83179
193	-45.4667
194	-45.5596
195	-28.8841
196	-46.1151
197	-44.8938
198	-23.9839
199	-44.3056
200	-0.307665
201	-43.9767
202	-22.2104
203	-45.4379
204	-44.4794
205	-45.0865
206	-45.7146
207	-45.7691
208	0.184375
209	-44.7078
210	-46.1651
211	-44.3844
212	-21.3607
213	-44.283
214	-0.266575
215	2.74342
216	1.37317
217	-46.1094
218	1.12597
219	-28.4221
220	-0.8779
221	3.23199
222	2.34494
223	-16.9107
224	3.32477
225	-24.3595
226	1.18719
227	1.38931
228	1.11458
229	1.62742
230	1.43866
231	1.6273
232	2.52603
233	1.5842
234	2.70999
235	3.03459
236	0.91142
237	-21.9818
238	-2.84445
239	1.62045
240	-1.61654
241	4.99735
242	4.87961
243	3.21231
244	5.57245
245	-21.5398
246	1.68544
247	-44.633
248	-0.06571
249	1.32576
250	1.07899
251	-0.693355
252	3.59437
253	1.38174
254	1.69907
255	-1.19233
256	3.43852
257	0.466905
258	-0.28733
259	-0.07333
260	2.52337
261	-0.79391
262	3.32623
263	-20.304
264	6.3117
265	5.69576
266	-27.1002
267	-43.6313
268	1.56065
269	-22.5555
270	-45.567
271	-1.7268
272	-31.7149
273	-36.4114
274	2.78236
275	1.84233
276	-1.17167
277	1.83863
278	-1.95749
279	-30.4103
280	-27.4346
281	0.551425
282	-27.2476
283	2.02325
284	-46.2452
285	4.45681
286	0.792755
287	-41.2266
288	1.35018
289	0.05886
290	-2.86388
291	1.33181
292	1.05048
293	-43.461
294	-4.319
295	2.31844
296	3.00103
297	-0.20897
298	1.40841
299	3.1551
300	4.58574
301	-0.80232
302	2.43608
303	-45.7729
304	-1.59905
305	1.80393
306	-0.68239
307	-3.22079
308	2.0796
309	-18.5797
310	1.28658
311	-31.9836
312	-44.058
313	-46.1741
314	-45.97
315	-25.8809
316	-44.4428
317	-44.5963
318	-45.8926
319	-42.6343
320	-18.8191
321	-44.7348
322	-45.9277
323	-46.45
324	-21.1263
325	-44.5082
326	0.055175
327	-44.4642
328	-22.8405
329	-16.3438
330	-23.3567
331	-22.7095
332	-24.0684
333	-25.9828
334	-27.9553
335	4.43393
336	-44.6664
337	1.3806
338	3.96581
339	-25.1363
340	-45.027
341	2.35454
342	-45.5284
343	0.454615
344	-22.2319
345	-0.28968
346	-45.7482
347	-26.6403
348	-45.4582
349	-45.4043
350	-45.9876
351	4.60039
352	-46.5373
353	-20.2756
354	-20.3782
355	-45.5046
356	3.06921
357	0.770555
358	-26.9214
359	1.77996
360	3.84173
361	-20.773
362	-26.5477
363	-26.4705
364	0.753675
365	-22.0619
366	-20.6501
367	-26.1005
368	-21.1999
369	0.057955
370	-20.388
371	-22.9521
372	4.70082
373	-26.2829
374	-0.77131
375	-21.2859
376	1.11706
377	-17.0581
378	-1.0267
379	-0.53319
380	-27.2419
381	-33.909
382	0.152125
383	-18.701
384	0.463255
385	-18.739
386	-21.6657
387	5.13061
388	2.0303
389	3.72858
390	2.15179
391	-31.166
392	4.62341
393	0.34388
394	-2.82586
395	5.89
396	5.03165
397	-33.1949
398	1.20288
399	4.33447
400	5.65404
401	-25.4143
402	-1.73856
403	5.90071
404	2.84779
405	-23.9351
406	1.38156
407	-27.07
408	-0.36225
409	5.44375
410	0.768155
411	-2.23248
412	1.83429
413	0.35566
414	3.47155
415	1.29163
416	-0.0206
417	8.11546
418	2.53395
419	4.21709
420	5.89466
421	-2.98503
422	-39.7097
423	1.0262
424	1.28401
425	0.55438
426	2.8018
427	-28.6531
428	2.23491
429	-30.7375
430	-27.1737
431	-25.8275
432	-0.05703
433	-44.6388
434	2.40035
435	4.4115
436	-45.1229
437	-45.4829
438	-44.3666
439	-45.2346
440	-44.6607
441	-43.9358
442	-45.8192
443	-42.9631
444	-45.0207
445	-44.6553
446	-44.4861
447	-44.6069
448	-44.9176
449	-42.6867
450	-45.1017
451	-44.0408
452	40.6712
453	35.2305
454	-45.6516
455	-43.5185
456	-43.87
457	-45.2152
458	-43.7293
459	-43.7571
460	-44.0368
461	-45.0553
462	-45.0129
463	-43.596
464	-44.2392
465	-44.5674
466	-43.5781
467	-44.5928
468	-44.7256
469	43.0604
470	-44.8593
471	37.0881
472	-44.8696
473	-45.6404
474	-46.1384
475	-44.7805
476	-44.1852
477	-44.1427
478	-43.6799
479	-44.4325
480	37.974
481	39.6584
482	-45.6427
483	-42.7977
484	-43.9387
485	-46.3571
486	-44.8942
487	-45.9891
488	-45.6894
489	-42.5152
490	-43.9437
491	-41.1085
492	-45.2633
493	-44.6418
494	-45.2263
495	-44.3407
496	40.3633
497	-44.2303
498	-45.5916
499	-45.4904
500	-45.5609
501	-45.4838
502	-44.7297
503	-45.0776
504	-45.6001
505	36.2989
506	39.3197
507	34.789
508	-45.3509
509	36.9167
510	-45.17
511	-43.9517
512	34.2262
513	-46.0092
514	-44.5843
515	35.0786
516	41.6268
517	42.9318
518	40.5546
519	-45.5853
520	37.7709
521	-44.5479
522	36.1271
523	39.083
524	39.748
525	35.9152
526	44.2099
527	31.9257
528	-45.2315
529	41.095
530	41.5078
531	40.0736
532	-44.8113
533	33.255
534	-43.4525
535	37.6342
536	32.8134
537	34.7727
538	-44.7146
539	38.5497
540	-43.8281
541	41.382
542	-44.8661
543	36.4783
544	-45.6541
545	-44.1495
546	-45.3347
547	-44.2481
548	-41.7912
549	-44.1782
550	-45.5978
551	40.9332
552	-45.9933
553	-45.0976
554	-45.4577
555	-46.27
556	-45.055
557	-46.3719
558	-46.2117
559	-44.5449
560	-42.4988
561	-20.7665
562	-45.0635
563	-45.6698
564	-1.18595
565	-1.76543
566	-44.3212
567	-0.3914
568	-45.2898
569	4.49589
570	-2.9684
571	0.20994
572	3.79262
573	-2.81383
574	0.3203
575	0.523895
576	-0.456735
577	34.9382
578	-2.63811
579	-45.1742
580	-1.50049
581	-4.45442
582	-0.745225
583	-2.68151
584	-0.930135
585	-3.05274
586	-1.7061
587	0.45427
588	2.64165
589	1.74029
590	-2.91951
591	-3.71625
592	31.0871
593	-0.30407
594	-3.19566
595	-7.23596
596	0.506245
597	-1.17012
598	-35.6044
599	-4.05168
600	-35.5148
601	-2.96205
602	-0.989225
603	2.83641
604	-2.65488
605	-35.9436
606	2.06348
607	-1.86025
608	0.1406
609	-2.58216
610	-11.1888
611	0.28524
612	-1.5209
613	0.779245
614	-11.1155
615	1.87686
616	-4.06649
617	-35.6943
618	-36.701
619	-31.6402
620	-1.83309
621	-1.93585
622	-1.01931
623	-1.29018
624	-0.456665
625	2.02771
626	-16.9013
627	-11.357
628	-11.7988
629	0.834095
630	2.76438
631	0.89454
632	-15.0115
633	0.39714
634	-3.65278
635	0.190135
636	-2.13045
637	0.04757
638	-0.779565
639	1.92189
640	-21.2555
641	-19.6191
642	2.18931
643	-2.21
644	-4.7215
645	-45.8957
646	-46.5084
647	-43.1127
648	-0.367625
649	-0.436975
650	-0.316925
651	-4.56958
652	-0.721525
653	-11.6371
654	-14.5187
655	-0.72841
656	-28.497
657	-44.2583
658	-45.5281
659	-44.674
660	3.43273
661	-45.6785
662	0.738915
663	-0.53058
664	-0.196515
665	-16.0911
666	0.05973
667	-14.0205
668	-17.2431
669	-2.87578
670	-1.83346
671	-3.39396
672	-1.96557
673	-1.22526
674	0.70404
675	-4.96737
676	-0.348335
677	-12.6791
678	-2.87893
679	-0.40104
680	25.8942
681	-4.31325
682	-5.71084
683	-8.25569
684	1.07821
685	0.80785
686	1.87191
687	-1.36884
688	-0.24497
689	2.05132
690	-2.18235
691	-1.88006
692	1.87895
693	-4.17193
694	29.3534
695	1.88777
696	36.2184
697	37.6872
698	27.7055
699	31.1866
700	34.858
701	34.2241
702	32.7859
703	-3.15958
704	32.9213
705	0.20027
706	11.9314
707	-2.44549
708	32.2688
709	2.33671
710	40.9185
711	34.4356
712	32.6008
713	35.051
714	2.15891
715	3.56581
716	33.7822
717	-0.57795
718	32.1178
719	4.29889
720	35.504
721	-2.86666
722	28.2997
723	0.229745
724	1.60396
725	24.4295
726	-2.87872
727	42.0535
728	-3.04784
729	-1.27663
730	32.9232
731	32.7987
732	-5.46895
733	2.84723
734	-3.91045
735	5.28148
736	-0.37727
737	-4.14951
738	0.42335
739	1.78076
740	-1.50012
741	35.4826
742	-2.13054
743	-1.09395
744	0.92596
745	24.6832
746	-1.46737
747	-0.552805
748	-1.22809
749	32.4003
750	-2.33536
751	38.5592
752	41.8899
753	39.0865
754	28.6285
755	41.8543
756	-1.99616
757	2.95963
758	34.2601
759	21.8564
760	0.43784
761	36.328
762	37.1338
763	1.09983
764	4.43472
765	39.1796
766	0.607275
767	1.43214
768	33.6867
769	40.7133
770	41.2328
771	41.853
772	3.1641
773	-0.03093
774	34.5434
775	-39.0105
776	5.62167
777	32.8189
778	-20.6461
779	1.43359
780	35.2455
781	34.3114
782	39.9583
783	33.2532
784	42.7292
785	43.8686
786	3.49955
787	40.3433
788	36.763
789	31.8461
790	33.4792
791	40.7664
792	37.9178
793	45.948
794	34.4513
795	33.9591
796	33.0883
797	41.5365
798	45.2124
799	36.9983
800	38.5829
801	41.367
802	44.959
803	42.2913
804	47.5229
805	42.2918
806	46.4745
807	-0.453685
808	33.6047
809	7.23736
810	3.97818
811	3.52835
812	40.1519
813	2.89508
814	4.25349
815	3.65495
816	30.9398
817	25.4411
818	35.8085
819	1.74912
820	1.70738
821	32.9155
822	34.4023
823	30.9882
824	33.9163
825	40.055
826	38.9547
827	36.8579
828	36.848
829	39.5046
830	37.2016
831	39.779
832	43.6644
833	38.9458
834	35.4735
835	39.3323
836	33.423
837	34.7639
838	33.5521
839	34.4438
840	38.9678
841	30.4775
842	35.5173
843	33.014
844	32.5592
845	35.7683
846	33.7862
847	38.2089
848	39.2661
849	36.6349
850	36.4429
851	35.8857
852	32.685
853	33.7026
854	33.7431
855	36.4658
856	38.5044
857	33.211
858	42.0102
859	38.5727
860	31.4533
861	30.6735
862	31.6359
863	32.8514
864	29.5209
865	40.0063
866	36.676
867	36.7477
868	32.7963
869	34.0167
870	29.5426
871	29.0846
872	42.6717
873	43.5786
874	37.9506
875	46.8002
876	34.1946
877	34.9983
878	39.1035
879	36.6391
880	36.8171
881	37.3983
882	35.9799
883	39.1013
884	27.6482
885	36.642
886	-0.319355
887	34.2146
888	5.39935
889	35.3359
890	29.9491
891	36.1431
892	35.5109
893	41.3153
894	40.5574
895	0.9118
896	39.0503
897	38.7794
898	27.716
899	42.7783
900	38.5118
901	36.1164
902	36.9961
903	41.1408
904	35.8759
905	34.0996
906	44.8008
907	39.2584
908	41.0452
909	39.68
910	41.034
911	34.8472
912	35.1807
913	41.0515
914	32.5293
915	36.9966
916	30.9818
917	38.3175
918	36.3127
919	34.7986
920	35.1296
921	35.5133
922	39.0647
923	38.5263
924	38.253
925	35.5427
926	36.609
927	37.5035
928	37.5874
929	34.5359
930	34.6461
931	29.2289
932	33.568
933	29.6024
934	34.3972
935	34.8766
936	32.9681
937	39.9329
938	36.6781
939	36.0932
940	36.6122
941	35.9321
942	32.0767
943	33.2535
944	36.2686
945	38.6241
946	38.8145
947	31.6184
948	34.7093
949	41.093
950	30.4389
951	35.4594
952	38.2262
953	39.6128
954	37.3483
955	33.7606
956	40.9172
957	20.2619
958	16.0587
959	25.0613
960	23.3305
961	36.2958
962	38.1405
963	41.6653
964	41.7766
965	33.8533
966	33.7331
967	37.7292
968	41.3308
969	36.8001
970	33.5704
971	40.0813
972	39.4514
973	-1.76187
974	-2.55868
975	-1.0613
976	0.33046
977	-1.29577
978	38.8595
979	35.4393
980	40.5539
981	38.6272
982	41.4477
983	40.837
984	40.769
985	40.3508
986	39.2877
987	42.5111
988	40.1133
989	39.0335
990	43.2357
991	38.7236
992	45.9995
993	40.5648
994	40.43
995	39.9564
996	42.5584
997	35.5752
998	42.1513
999	37.9643
1000	38.9201
1001	42.7891
1002	37.7507
1003	36.6879
1004	41.854
1005	39.0785
1006	34.6861
1007	36.6947
1008	37.4101
1009	36.3898
1010	38.2033
1011	41.151
1012	35.5494
1013	41.5977
1014	29.8195
1015	36.8836
1016	39.0915
1017	37.5306
1018	34.3078
1019	33.3954
1020	36.4914
1021	34.2085
1022	35.0672
1023	36.5543
1024	42.3593
1025	38.1769
1026	42.8685
1027	43.1697
1028	35.3437
1029	41.0543
1030	38.9707
1031	40.1517
1032	35.5583
1033	34.8753
1034	33.0779
1035	34.6591
1036	33.3828
1037	30.8304
1038	34.6262
1039	34.1651
1040	35.2136
1041	31.8727
1042	33.785
1043	41.2621
1044	38.8625
1045	34.6071
1046	33.7951
1047	43.1061
1048	40.6232
1049	33.8151
1050	34.0199
1051	38.1302
1052	37.7797
1053	39.9335
1054	35.4209
1055	35.9467
1056	36.1179
1057	37.2365
1058	38.9874
1059	36.3919
1060	37.8996
1061	34.5856
1062	35.4997
1063	35.43
1064	38.9459
1065	41.1817
1066	33.1796
1067	33.7355
1068	45.4109
1069	33.654
1070	33.1715
1071	36.7738
1072	41.0849
1073	33.636
1074	41.2985
1075	39.1667
1076	34.3513
1077	39.5093
1078	32.9103
1079	31.5197
1080	36.97
1081	39.9317
1082	36.8232
1083	33.9413
1084	36.3708
1085	38.6462
1086	33.8214
1087	44.1372
1088	42.366
1089	42.5004
1090	38.3873
1091	35.5643
1092	36.393
1093	42.6026
1094	37.5249
1095	40.9379
1096	33.3459
1097	39.8784
1098	39.2323
1099	34.596
1100	43.2106
1101	36.5101
1102	33.5929
1103	41.6587
1104	38.0399
1105	37.6913
1106	35.3709
1107	36.4306
1108	40.8605
1109	37.1534
1110	37.3723
1111	34.5201
1112	39.6001
1113	33.5643
1114	36.6614
1115	35.8019
1116	31.7969
1117	35.3838
1118	40.9172
1119	20.2619
1120	16.0587
1121	25.0613
1122	23.3305
1123	36.2958
1124	38.1405
1125	41.6653
1126	41.7766
1127	33.8533
1128	33.7331
1129	37.7292
1130	41.3308
1131	36.8001
1132	33.5704
1133	40.0813
1134	39.4514
1135	-1.76187
1136	-2.55868
1137	-1.0613
1138	0.33046
1139	-1.29577
1140	38.8595
1141	41.3308
1142	36.8001
1143	33.5704
1144	40.0813
1145	39.4514
1146	-1.76187
1147	-2.55868
1148	-1.0613
1149	0.33046
1150	-1.29577
1151	38.8595
1152	41.0503
1153	38.015
1154	41.8925
1155	35.9881
1156	44.5041
1157	34.4431
1158	43.0568
1159	38.6256
1160	39.909
1161	39.6067
1162	37.7086
1163	34.7192
1164	40.4418
1165	41.7217
1166	37.8305
1167	38.4488
1168	36.5975
1169	33.6492
1170	35.4132
1171	34.5196
1172	36.1099
1173	29.7807
1174	30.8433
1175	34.615
1176	37.7892
1177	37.792
1178	42.7841
1179	44.4175
1180	36.6821
1181	38.1797
1182	49.8077
1183	45.1926
1184	36.4718
1185	37.3751
1186	35.9854
1187	39.8188
1188	45.5722
1189	42.7545
1190	38.681
1191	41.7838
1192	40.3886
1193	37.2925
1194	35.0157
1195	41.6748
1196	39.2685
1197	40.8969
1198	41.9171
1199	38.587
1200	38.6638
1201	33.7314
1202	38.1267
1203	38.207
1204	35.5986
1205	34.8842
1206	35.5121
1207	43.4315
1208	37.1315
1209	36.8213
1210	47.9121
1211	40.267
1212	34.2717
1213	40.1326
1214	35.5619
1215	37.3039
1216	47.7094
1217	39.0241
1218	32.1345
1219	39.6721
1220	33.3235
1221	32.022
1222	41.6659
1223	37.0738
1224	45.5129
1225	37.9308
1226	35.9221
1227	37.055
1228	37.7999
1229	38.0601
1230	35.3021
1231	34.3696
1232	40.4908
1233	36.0751
1234	31.1571
1235	40.9404
1236	34.5195
1237	35.1868
1238	42.12
1239	37.8276
1240	36.4438
1241	38.331
1242	38.0776
1243	42.3587
1244	37.4861
1245	42.0036
1246	40.85
1247	38.4271
1248	30.5909
1249	38.3912
1250	34.5598
1251	37.6321
1252	43.1647
1253	35.0323
1254	39.9939
1255	36.9114
1256	36.0343
1257	33.658
1258	45.786
1259	43.2186
1260	37.4429
1261	34.8365
1262	41.1126
1263	33.787
1264	39.2002
1265	35.1439
1266	20.2619
1267	16.0587
1268	25.0613
1269	23.3305
1270	36.2958
1271	38.1405
1272	41.6653
1273	41.7766
1274	33.8533
1275	33.7331
1276	37.7292
1277	41.3308
1278	36.8001
1279	33.5704
1280	40.0813
1281	39.4514
1282	-1.76187
1283	-2.55868
1284	-1.0613
1285	0.33046
1286	-1.29577
1287	42.367
1288	40.3309
1289	45.0347
1290	40.7129
1291	45.4788
1292	44.3407
1293	39.7309
1294	40.5904
1295	46.3467
1296	40.1438
1297	36.2353
1298	33.2102
1299	36.6514
1300	36.0014
1301	38.1248
1302	35.6825
1303	38.7089
1304	39.0196
1305	35.5646
1306	33.9098
1307	33.9726
1308	44.1046
1309	39.6486
1310	38.1401
1311	33.7831
1312	41.2536
1313	39.6367
1314	37.7951
1315	33.9545
1316	38.9523
1317	45.9853
1318	34.9751
1319	48.7045
1320	38.649
1321	38.0059
1322	35.8478
1323	37.1206
1324	29.1004
1325	36.2498
1326	36.5353
1327	40.8802
1328	42.4207
1329	36.8522
1330	35.1398
1331	37.5991
1332	30.7774
1333	34.2754
1334	35.6955
1335	40.1652
1336	33.0416
1337	34.4714
1338	37.7991
1339	36.6978
1340	39.4901
1341	37.0989
1342	34.3133
1343	45.0262
1344	37.1057
1345	35.5128
1346	36.0849
1347	38.0098
1348	42.8312
1349	39.6469
1350	39.0977
1351	36.2398
1352	42.7124
1353	37.6162
1354	39.0795
1355	43.8309
1356	34.383
1357	36.9655
1358	38.7777
1359	41.9908
1360	39.0029
1361	41.2967
1362	37.2545
1363	44.5792
1364	32.3328
1365	36.9499
1366	39.0784
1367	33.0874
1368	38.3026
1369	38.1568
1370	35.4219
1371	40.006
1372	37.8507
1373	32.7485
1374	37.2463
1375	39.6296
1376	39.301
1377	37.9299
1378	1.04924
1379	40.5801
1380	37.2238
1381	-1.18424
1382	0.43514
1383	34.2135
1384	-0.127695
1385	1.73479
1386	39.034
1387	32.7553
1388	-1.91568
1389	1.704
1390	33.5387
1391	-1.2415
1392	0.52249
1393	-0.09918
1394	36.9959
1395	30.732
1396	36.9778
1397	36.6684
1398	30.1396
1399	31.5328
1400	37.0912
1401	35.728
1402	-2.55858
1403	36.8916
1404	0.296865
1405	35.9284
1406	35.0583
1407	29.613
1408	0.22382
1409	-1.74263
1410	32.426
1411	0.10132
1412	2.23204
1413	0.47509
1414	32.1516
1415	0.34217
1416	-0.021825
1417	30.772
1418	28.4152
1419	15.9589
1420	2.09588
1421	33.5943
1422	38.2725
1423	-2.74852
1424	32.9395
1425	0.54258
1426	-3.65679
1427	0.873045
1428	3.95551
1429	28.2921
1430	28.4651
1431	36.8811
1432	0.971585
1433	29.2631
1434	-1.78405
1435	1.70939
1436	-0.70639
1437	2.41384
1438	0.91317
1439	3.37751
1440	0.20226
1441	6.88138
1442	-0.023555
1443	2.66478
1444	-0.74063
1445	0.814175
1446	25.9716
1447	37.4097
1448	25.4398
1449	33.3055
1450	2.17159
1451	36.824
1452	1.94878
1453	28.275
1454	1.453
1455	38.0259
1456	26.1206
1457	2.35289
1458	3.12472
1459	32.5306
1460	4.7598
1461	4.90683
1462	2.46848
1463	3.15501
1464	2.73233
1465	0.96548
1466	4.59684
1467	19.6739
1468	0.392875
1469	0.622325
1470	0.460715
1471	1.90543
1472	2.91667
1473	2.63112
1474	1.60046
1475	2.0264
1476	-2.59476
1477	1.427
1478	0.86638
1479	-1.32712
1480	2.12012
1481	0.99448
1482	0.93967
1483	-0.91745
1484	2.58811
1485	-0.062625
1486	0.72654
1487	1.34427
1488	0.392245
1489	-0.741015
1490	0.45386
1491	-2.5192
1492	1.99266
1493	3.98476
1494	-2.42664
1495	1.11136
1496	-1.97547
1497	1.37668
1498	0.631175
1499	3.52727
1500	-23.0872
1501	-2.43106
1502	-1.40651
1503	-0.01701
1504	6.34441
1505	3.20712
1506	2.92258
1507	0.44097
1508	1.05245
1509	28.8637
1510	-0.00267
1511	38.7349
1512	38.0804
1513	32.6689
1514	30.4228
1515	-0.74096
1516	38.6131
1517	47.4323
1518	2.99274
1519	32.8302
1520	35.6576
1521	35.3011
1522	33.1669
1523	-2.51776
1524	-0.897435
1525	39.9807
1526	27.4035
1527	-2.39755
1528	22.1693
1529	-2.15462
1530	21.9885
1531	-7.8651
1532	-0.870095
1533	-1.2434
1534	21.4098
1535	39.2877
1536	-2.22591
1537	11.7943
1538	32.1719
1539	-2.10562
1540	13.3327
1541	-1.13983
1542	-1.47166
1543	34.3004
1544	-0.669665
1545	34.8917
1546	-2.75696
1547	9.36388
1548	28.2109
1549	-1.81026
1550	23.8176
1551	35.4526
1552	30.9322
1553	-2.28612
1554	35.859
1555	31.2472
1556	32.6592
1557	37.3882
1558	37.1915
1559	38.3029
1560	33.8812
1561	32.3096
1562	35.6373
1563	35.9143
1564	-1.18814
1565	35.9987
1566	28.8655
1567	33.6185
1568	39.3707
1569	37.5502
1570	38.6356
1571	31.8394
1572	0.79989
1573	-2.59951
1574	30.7869
1575	27.3073
1576	33.7985
1577	3.52919
1578	41.3651
1579	32.3806
1580	32.8298
1581	27.4059
1582	27.8221
1583	25.6331
1584	32.2878
1585	31.8513
1586	23.1174
1587	20.6191
1588	0.988885
1589	33.4026
1590	26.6877
1591	24.917
1592	0.436665
1593	-19.1775
1594	27.578
1595	2.21107
1596	-0.935655
1597	28.5657
1598	22.453
1599	-0.050185
1600	33.7527
1601	1.55543
1602	29.2086
1603	28.8892
1604	34.9418
1605	32.2378
1606	34.8415
1607	0.02027
1608	29.6253
1609	20.7762
1610	35.1635
1611	0.09278
1612	40.3115
1613	23.2417
1614	31.7922
1615	22.5925
1616	37.5643
1617	0.87522
1618	37.2475
1619	34.5595
1620	37.6124
1621	37.37
1622	40.1607
1623	33.8939
1624	36.5637
1625	36.9086
1626	34.1739
1627	35.4304
1628	35.1282
1629	29.2218
1630	32.476
1631	39.6729
1632	33.2475
1633	32.2123
1634	33.9049
1635	32.8022
1636	37.8819
1637	32.5163
1638	36.4339
1639	35.0375
1640	32.8626
1641	35.9264
1642	34.7501
1643	37.9505
1644	31.6842
1645	30.3317
1646	35.6664
1647	32.5957
1648	31.8891
1649	40.5254
1650	31.4399
1651	43.0525
1652	-2.49971
1653	31.1186
1654	37.3072
1655	-2.8689
1656	3.97381
1657	-0.4561
1658	31.2925
1659	22.4466
1660	0.080165
1661	31.6244
1662	2.43059
1663	38.9928
1664	31.6717
1665	36.3419
1666	31.7394
1667	36.7797
1668	38.9821
1669	37.2049
1670	36.4472
1671	35.3762
1672	35.0352
1673	40.3348
1674	32.1726
1675	35.6768
1676	34.038
1677	39.0699
1678	39.7877
1679	34.3932
1680	39.4742
1681	27.5695
1682	41.5325
1683	34.1687
1684	34.1675
1685	41.024
1686	39.4233
1687	36.0087
1688	36.4722
1689	38.7779
1690	28.4839
1691	38.8268
1692	36.7523
1693	0.857335
1694	32.1653
1695	28.1387
1696	33.4771
1697	28.4193
1698	31.6821
1699	35.0621
1700	33.7382
1701	32.9294
1702	30.4622
1703	31.3681
1704	30.6767
1705	36.9759
1706	27.8164
1707	30.6902
1708	26.956
1709	27.0096
1710	32.0006
1711	30.1377
1712	26.844
1713	30.8819
1714	33.0859
1715	28.3807
1716	-2.1093
1717	29.25
1718	34.9906
1719	15.129
1720	28.6491
1721	31.6626
1722	28.6977
1723	34.7735
1724	33.9694
1725	26.3785
1726	32.2182
1727	21.8516
1728	27.9223
1729	-0.674275
1730	27.5498
1731	-2.18724
1732	29.6552
1733	2.60712
1734	21.0426
1735	-3.25136
1736	-2.58056
1737	-3.73337
1738	-3.79577
1739	-17.4169
1740	2.58582
1741	-2.35698
1742	-0.476055
1743	-0.35341
1744	-3.39952
1745	26.8265
1746	-2.93518
1747	-2.39791
1748	-4.16638
1749	-1.52919
1750	-3.3954
1751	-1.41752
1752	-0.433925
1753	-1.31341
1754	0.33848
1755	-0.404
1756	-5.10438
1757	-4.42828
1758	-4.42467
1759	-1.42483
1760	-2.51189
1761	1.38975
1762	-4.29828
1763	-0.702945
1764	-3.66024
1765	-1.05157
1766	10.7226
1767	-4.13746
1768	0.98084
1769	-1.75534
1770	-3.29923
1771	-4.54746
1772	-3.94916
1773	-3.45717
1774	-4.97347
1775	-2.82531
1776	-2.90109
1777	-3.4641
1778	0.347035
1779	-2.96458
1780	-0.925385
1781	-0.34373
1782	-2.87851
1783	-3.09679
1784	0.114195
1785	11.6042
1786	-20.8653
1787	-4.68384
1788	-2.52737
1789	1.18665
1790	-1.46477
1791	-2.15739
1792	-2.73451
1793	-4.23384
1794	0.245515
1795	-6.22603
1796	0.49077
1797	-17.5929
1798	30.9575
1799	-3.10844
1800	-2.50764
1801	26.1543
1802	-5.40376
1803	-4.24365
1804	27.6925
1805	28.5667
1806	26.2872
1807	19.0246
1808	32.3993
1809	25.5525
1810	-1.14315
1811	25.0424
1812	0.68959
1813	-0.583815
1814	27.4888
1815	-1.57579
1816	27.2374
1817	26.0549
1818	-2.61449
1819	-4.38001
1820	32.2373
1821	27.9598
1822	31.1087
1823	-4.71408
1824	1.61906
1825	21.0927
1826	23.4237
1827	-4.37277
1828	10.5031
1829	-0.66288
1830	29.7217
1831	0.4128
1832	-0.93986
1833	-3.9086
1834	26.8922
1835	35.2411
1836	-4.24517
1837	-0.65173
1838	-0.962605
1839	-0.893645
1840	-4.59875
1841	-5.38086
1842	-2.31461
1843	-3.38346
1844	-0.10975
1845	-4.19465
1846	-1.51424
1847	-0.827005
1848	-1.58678
1849	-2.53762
1850	-1.03566
1851	-4.40396
1852	-2.3584
1853	18.7895
1854	-0.96024
1855	0.374885
1856	-5.90966
1857	-4.36994
1858	-19.664
1859	-0.422265
1860	-2.2218
1861	-2.01478
1862	1.04
1863	9.17201
1864	-1.92493
1865	-2.12098
1866	-2.94727
1867	-5.75365
1868	-2.54067
1869	11.72
1870	1.71131
1871	-3.97198
1872	3.21333
1873	-2.53464
1874	-20.551
1875	0.758155
1876	0.574105
1877	-21.6563
1878	-18.3126
1879	20.4219
1880	6.44329
1881	24.7017
1882	-0.31225
1883	12.1736
1884	0.59266
1885	-4.48839
1886	-1.85437
1887	-3.07051
1888	18.9483
1889	-2.98784
1890	0.47774
1891	1.27106
1892	-3.28477
1893	0.100605
1894	-0.83751
1895	30.184
1896	-2.71189
1897	-21.9669
1898	24.763
1899	-19.466
1900	-24.6442
1901	-0.024085
1902	0.229065
1903	1.26415
1904	-0.242095
1905	29.5164
1906	-1.20105
1907	0.62504
1908	-0.90018
1909	-0.652055
1910	-0.45053
1911	-1.38094
1912	-0.56334
1913	-16.679
1914	25.0066
1915	-17.1816
1916	-20.0815
1917	-1.02882
1918	-1.93323
1919	-18.0289
1920	-5.2969
1921	13.7283
1922	-2.338
1923	0.13147
1924	-1.38797
1925	28.4177
1926	-0.16587
1927	25.043
1928	25.0555
1929	-17.1431
1930	-15.3612
1931	-19.9071
1932	26.5609
1933	-17.986
1934	31.7371
1935	36.5919
1936	-2.90691
1937	-0.35429
1938	27.8317
1939	23.7783
1940	27.5538
1941	1.97513
1942	29.2684
1943	32.6922
1944	22.6365
1945	24.0605
1946	28.6882
1947	6.05542
1948	32.371
1949	31.7489
1950	-19.4896
1951	-1.65804
1952	1.77621
1953	-19.2976
1954	-16.4093
1955	-20.3367
1956	-20.2688
1957	0.0296
1958	-19.7853
1959	-19.9413
1960	31.2448
1961	-18.2493
1962	-4.85681
1963	26.6574
1964	0.17069
1965	30.4843
1966	1.52063
1967	-0.459375
1968	24.5429
1969	-4.01552
1970	-20.8401
1971	-16.408
1972	0.06332
1973	-1.03404
1974	-20.2448
1975	-1.55815
1976	-2.81537
1977	-4.67516
1978	-3.40369
1979	-2.55294
1980	-19.1776
1981	-46.3437
1982	-3.44955
1983	-46.2387
1984	-3.60811
1985	-46.5859
1986	-17.459
1987	-46.6057
1988	-20.5845
1989	-21.7441
1990	-22.5615
1991	-4.99174
1992	-5.69752
1993	-4.92171
1994	-3.76147
1995	0.480415
1996	-0.901865
1997	0.44842
[truncated: 1,003 more rows]

## Sheet: Supplementary FIGURE_17
FIGURE S16 B
	Permeance Prediction
T	void fraction ~ 7%		T	void fraction ~ 11%		T	void fraction ~ 13%		T	void fraction ~ 16%
384.615	2.27		384.615	2.44		384.615	3.12		384.615	5.19
384.615	2.27		384.615	2.44		384.615	3.11		384.615	5.18
384.615	2.27		384.615	2.44		384.615	3.11		384.615	5.17
384.615	2.26		384.615	2.44		384.615	3.11		384.615	5.17
383.142	2.26		383.142	2.43		383.142	3.1		383.142	5.16
383.142	2.26		383.142	2.43		383.142	3.1		383.142	5.16
383.142	2.26		383.142	2.43		383.142	3.1		383.142	5.15
383.142	2.25		383.142	2.43		383.142	3.09		383.142	5.15
383.142	2.25		383.142	2.43		383.142	3.09		383.142	5.14
383.142	2.25		383.142	2.42		383.142	3.09		383.142	5.14
383.142	2.25		383.142	2.42		383.142	3.08		383.142	5.13
381.679	2.25		381.679	2.42		381.679	3.08		381.679	5.12
381.679	2.24		381.679	2.42		381.679	3.08		381.679	5.12
381.679	2.24		381.679	2.41		381.679	3.07		381.679	5.11
381.679	2.24		381.679	2.41		381.679	3.07		381.679	5.11
381.679	2.24		381.679	2.41		381.679	3.07		381.679	5.1
381.679	2.23		381.679	2.41		381.679	3.06		381.679	5.1
381.679	2.23		381.679	2.41		381.679	3.06		381.679	5.09
380.228	2.23		380.228	2.4		380.228	3.06		380.228	5.09
380.228	2.23		380.228	2.4		380.228	3.05		380.228	5.08
380.228	2.22		380.228	2.4		380.228	3.05		380.228	5.08
380.228	2.22		380.228	2.4		380.228	3.05		380.228	5.07
380.228	2.22		380.228	2.4		380.228	3.04		380.228	5.06
380.228	2.22		380.228	2.39		380.228	3.04		380.228	5.06
380.228	2.21		380.228	2.39		380.228	3.04		380.228	5.05
378.788	2.21		378.788	2.39		378.788	3.03		378.788	5.05
378.788	2.21		378.788	2.39		378.788	3.03		378.788	5.04
378.788	2.21		378.788	2.38		378.788	3.02		378.788	5.04
378.788	2.2		378.788	2.38		378.788	3.02		378.788	5.03
378.788	2.2		378.788	2.38		378.788	3.02		378.788	5.03
378.788	2.2		378.788	2.38		378.788	3.01		378.788	5.02
378.788	2.2		378.788	2.38		378.788	3.01		378.788	5.01
378.788	2.19		378.788	2.37		378.788	3.01		378.788	5.01
377.358	2.19		377.358	2.37		377.358	3		377.358	5
377.358	2.19		377.358	2.37		377.358	3		377.358	5
377.358	2.19		377.358	2.37		377.358	3		377.358	4.99
377.358	2.18		377.358	2.36		377.358	2.99		377.358	4.99
377.358	2.18		377.358	2.36		377.358	2.99		377.358	4.98
377.358	2.18		377.358	2.36		377.358	2.99		377.358	4.98
377.358	2.18		377.358	2.36		377.358	2.98		377.358	4.97
375.94	2.17		375.94	2.36		375.94	2.98		375.94	4.97
375.94	2.17		375.94	2.35		375.94	2.98		375.94	4.96
375.94	2.17		375.94	2.35		375.94	2.97		375.94	4.95
375.94	2.17		375.94	2.35		375.94	2.97		375.94	4.95
375.94	2.16		375.94	2.35		375.94	2.97		375.94	4.94
375.94	2.16		375.94	2.35		375.94	2.96		375.94	4.94
375.94	2.16		375.94	2.34		375.94	2.96		375.94	4.93
374.532	2.16		374.532	2.34		374.532	2.96		374.532	4.93
374.532	2.15		374.532	2.34		374.532	2.95		374.532	4.92
374.532	2.15		374.532	2.34		374.532	2.95		374.532	4.92
374.532	2.15		374.532	2.33		374.532	2.95		374.532	4.91
374.532	2.15		374.532	2.33		374.532	2.94		374.532	4.9
374.532	2.14		374.532	2.33		374.532	2.94		374.532	4.9
374.532	2.14		374.532	2.33		374.532	2.94		374.532	4.89
373.134	2.14		373.134	2.33		373.134	2.93		373.134	4.89
373.134	2.14		373.134	2.32		373.134	2.93		373.134	4.88
373.134	2.13		373.134	2.32		373.134	2.93		373.134	4.88
373.134	2.13		373.134	2.32		373.134	2.92		373.134	4.87
373.134	2.13		373.134	2.32		373.134	2.92		373.134	4.87
373.134	2.13		373.134	2.31		373.134	2.92		373.134	4.86
373.134	2.12		373.134	2.31		373.134	2.91		373.134	4.85
371.747	2.12		371.747	2.31		371.747	2.91		371.747	4.85
371.747	2.12		371.747	2.31		371.747	2.91		371.747	4.84
371.747	2.12		371.747	2.31		371.747	2.9		371.747	4.84
371.747	2.11		371.747	2.3		371.747	2.9		371.747	4.83
371.747	2.11		371.747	2.3		371.747	2.9		371.747	4.83
371.747	2.11		371.747	2.3		371.747	2.89		371.747	4.82
371.747	2.11		371.747	2.3		371.747	2.89		371.747	4.82
370.37	2.1		370.37	2.3		370.37	2.89		370.37	4.81
370.37	2.1		370.37	2.29		370.37	2.88		370.37	4.81
370.37	2.1		370.37	2.29		370.37	2.88		370.37	4.8
370.37	2.1		370.37	2.29		370.37	2.88		370.37	4.79
370.37	2.09		370.37	2.29		370.37	2.87		370.37	4.79
370.37	2.09		370.37	2.28		370.37	2.87		370.37	4.78
370.37	2.09		370.37	2.28		370.37	2.87		370.37	4.78
369.004	2.09		369.004	2.28		369.004	2.86		369.004	4.77
369.004	2.08		369.004	2.28		369.004	2.86		369.004	4.77
369.004	2.08		369.004	2.28		369.004	2.86		369.004	4.76
369.004	2.08		369.004	2.27		369.004	2.85		369.004	4.76
369.004	2.08		369.004	2.27		369.004	2.85		369.004	4.75
369.004	2.07		369.004	2.27		369.004	2.85		369.004	4.74
369.004	2.07		369.004	2.27		369.004	2.84		369.004	4.74
369.004	2.07		369.004	2.27		369.004	2.84		369.004	4.73
367.647	2.07		367.647	2.26		367.647	2.84		367.647	4.73
367.647	2.06		367.647	2.26		367.647	2.83		367.647	4.72
367.647	2.06		367.647	2.26		367.647	2.83		367.647	4.72
367.647	2.06		367.647	2.26		367.647	2.83		367.647	4.71
367.647	2.06		367.647	2.25		367.647	2.82		367.647	4.71
367.647	2.06		367.647	2.25		367.647	2.82		367.647	4.7
367.647	2.05		367.647	2.25		367.647	2.82		367.647	4.69
366.3	2.05		366.3	2.25		366.3	2.81		366.3	4.69
366.3	2.05		366.3	2.25		366.3	2.81		366.3	4.68
366.3	2.05		366.3	2.24		366.3	2.81		366.3	4.68
366.3	2.04		366.3	2.24		366.3	2.8		366.3	4.67
366.3	2.04		366.3	2.24		366.3	2.8		366.3	4.67
366.3	2.04		366.3	2.24		366.3	2.8		366.3	4.66
366.3	2.04		366.3	2.23		366.3	2.79		366.3	4.66
364.964	2.03		364.964	2.23		364.964	2.79		364.964	4.65
364.964	2.03		364.964	2.23		364.964	2.79		364.964	4.65
364.964	2.03		364.964	2.23		364.964	2.78		364.964	4.64
364.964	2.03		364.964	2.23		364.964	2.78		364.964	4.63
364.964	2.02		364.964	2.22		364.964	2.78		364.964	4.63
364.964	2.02		364.964	2.22		364.964	2.77		364.964	4.62
364.964	2.02		364.964	2.22		364.964	2.77		364.964	4.62
363.636	2.02		363.636	2.22		363.636	2.77		363.636	4.61
363.636	2.01		363.636	2.22		363.636	2.76		363.636	4.61
363.636	2.01		363.636	2.21		363.636	2.76		363.636	4.6
363.636	2.01		363.636	2.21		363.636	2.76		363.636	4.6
363.636	2.01		363.636	2.21		363.636	2.75		363.636	4.59
363.636	2		363.636	2.21		363.636	2.75		363.636	4.58
363.636	2		363.636	2.2		363.636	2.75		363.636	4.58
362.319	2		362.319	2.2		362.319	2.74		362.319	4.57
362.319	2		362.319	2.2		362.319	2.74		362.319	4.57
362.319	1.99		362.319	2.2		362.319	2.74		362.319	4.56
362.319	1.99		362.319	2.2		362.319	2.73		362.319	4.56
362.319	1.99		362.319	2.19		362.319	2.73		362.319	4.55
362.319	1.99		362.319	2.19		362.319	2.72		362.319	4.55
362.319	1.98		362.319	2.19		362.319	2.72		362.319	4.54
361.011	1.98		361.011	2.19		361.011	2.72		361.011	4.54
361.011	1.98		361.011	2.19		361.011	2.71		361.011	4.53
361.011	1.98		361.011	2.18		361.011	2.71		361.011	4.52
361.011	1.97		361.011	2.18		361.011	2.71		361.011	4.52
361.011	1.97		361.011	2.18		361.011	2.7		361.011	4.51
361.011	1.97		361.011	2.18		361.011	2.7		361.011	4.51
361.011	1.97		361.011	2.17		361.011	2.7		361.011	4.5
359.712	1.96		359.712	2.17		359.712	2.69		359.712	4.5
359.712	1.96		359.712	2.17		359.712	2.69		359.712	4.49
359.712	1.96		359.712	2.17		359.712	2.69		359.712	4.49
359.712	1.96		359.712	2.17		359.712	2.68		359.712	4.48
359.712	1.95		359.712	2.16		359.712	2.68		359.712	4.47
359.712	1.95		359.712	2.16		359.712	2.68		359.712	4.47
359.712	1.95		359.712	2.16		359.712	2.67		359.712	4.46
359.712	1.95		359.712	2.16		359.712	2.67		359.712	4.46
358.423	1.94		358.423	2.15		358.423	2.67		358.423	4.45
358.423	1.94		358.423	2.15		358.423	2.66		358.423	4.45
358.423	1.94		358.423	2.15		358.423	2.66		358.423	4.44
358.423	1.94		358.423	2.15		358.423	2.66		358.423	4.44
358.423	1.93		358.423	2.15		358.423	2.65		358.423	4.43
358.423	1.93		358.423	2.14		358.423	2.65		358.423	4.42
358.423	1.93		358.423	2.14		358.423	2.65		358.423	4.42
357.143	1.93		357.143	2.14		357.143	2.64		357.143	4.41
357.143	1.92		357.143	2.14		357.143	2.64		357.143	4.41
357.143	1.92		357.143	2.14		357.143	2.64		357.143	4.4
357.143	1.92		357.143	2.13		357.143	2.63		357.143	4.4
357.143	1.92		357.143	2.13		357.143	2.63		357.143	4.39
357.143	1.91		357.143	2.13		357.143	2.63		357.143	4.39
357.143	1.91		357.143	2.13		357.143	2.62		357.143	4.38
355.872	1.91		355.872	2.12		355.872	2.62		355.872	4.38
355.872	1.91		355.872	2.12		355.872	2.62		355.872	4.37
355.872	1.9		355.872	2.12		355.872	2.61		355.872	4.36
355.872	1.9		355.872	2.12		355.872	2.61		355.872	4.36
355.872	1.9		355.872	2.12		355.872	2.61		355.872	4.35
355.872	1.9		355.872	2.11		355.872	2.6		355.872	4.35
355.872	1.89		355.872	2.11		355.872	2.6		355.872	4.34
354.61	1.89		354.61	2.11		354.61	2.6		354.61	4.34
354.61	1.89		354.61	2.11		354.61	2.59		354.61	4.33
354.61	1.89		354.61	2.11		354.61	2.59		354.61	4.33
354.61	1.88		354.61	2.1		354.61	2.59		354.61	4.32
354.61	1.88		354.61	2.1		354.61	2.58		354.61	4.31
354.61	1.88		354.61	2.1		354.61	2.58		354.61	4.31
354.61	1.88		354.61	2.1		354.61	2.58		354.61	4.3
353.357	1.88		353.357	2.09		353.357	2.57		353.357	4.3
353.357	1.87		353.357	2.09		353.357	2.57		353.357	4.29
353.357	1.87		353.357	2.09		353.357	2.57		353.357	4.29
353.357	1.87		353.357	2.09		353.357	2.56		353.357	4.28
353.357	1.87		353.357	2.09		353.357	2.56		353.357	4.28
353.357	1.86		353.357	2.08		353.357	2.56		353.357	4.27
353.357	1.86		353.357	2.08		353.357	2.55		353.357	4.26
352.113	1.86		352.113	2.08		352.113	2.55		352.113	4.26
352.113	1.86		352.113	2.08		352.113	2.55		352.113	4.25
352.113	1.85		352.113	2.07		352.113	2.54		352.113	4.25
352.113	1.85		352.113	2.07		352.113	2.54		352.113	4.24
352.113	1.85		352.113	2.07		352.113	2.54		352.113	4.24
352.113	1.85		352.113	2.07		352.113	2.53		352.113	4.23
352.113	1.84		352.113	2.07		352.113	2.53		352.113	4.23
350.877	1.84		350.877	2.06		350.877	2.53		350.877	4.22
350.877	1.84		350.877	2.06		350.877	2.52		350.877	4.22
350.877	1.84		350.877	2.06		350.877	2.52		350.877	4.21
350.877	1.83		350.877	2.06		350.877	2.52		350.877	4.2
350.877	1.83		350.877	2.06		350.877	2.51		350.877	4.2
350.877	1.83		350.877	2.05		350.877	2.51		350.877	4.19
350.877	1.83		350.877	2.05		350.877	2.51		350.877	4.19
349.65	1.82		349.65	2.05		349.65	2.5		349.65	4.18
349.65	1.82		349.65	2.05		349.65	2.5		349.65	4.18
349.65	1.82		349.65	2.04		349.65	2.5		349.65	4.17
349.65	1.82		349.65	2.04		349.65	2.49		349.65	4.17
349.65	1.81		349.65	2.04		349.65	2.49		349.65	4.16
349.65	1.81		349.65	2.04		349.65	2.49		349.65	4.15
349.65	1.81		349.65	2.04		349.65	2.48		349.65	4.15
349.65	1.81		349.65	2.03		349.65	2.48		349.65	4.14
348.432	1.8		348.432	2.03		348.432	2.48		348.432	4.14
348.432	1.8		348.432	2.03		348.432	2.47		348.432	4.13
348.432	1.8		348.432	2.03		348.432	2.47		348.432	4.13
348.432	1.8		348.432	2.03		348.432	2.47		348.432	4.12
348.432	1.79		348.432	2.02		348.432	2.46		348.432	4.12
348.432	1.79		348.432	2.02		348.432	2.46		348.432	4.11
348.432	1.79		348.432	2.02		348.432	2.46		348.432	4.1
347.222	1.79		347.222	2.02		347.222	2.45		347.222	4.1
347.222	1.78		347.222	2.01		347.222	2.45		347.222	4.09
347.222	1.78		347.222	2.01		347.222	2.45		347.222	4.09
347.222	1.78		347.222	2.01		347.222	2.44		347.222	4.08
347.222	1.78		347.222	2.01		347.222	2.44		347.222	4.08
347.222	1.77		347.222	2.01		347.222	2.44		347.222	4.07
347.222	1.77		347.222	2		347.222	2.43		347.222	4.07
346.021	1.77		346.021	2		346.021	2.43		346.021	4.06
346.021	1.77		346.021	2		346.021	2.42		346.021	4.06
346.021	1.76		346.021	2		346.021	2.42		346.021	4.05
346.021	1.76		346.021	1.99		346.021	2.42		346.021	4.04
346.021	1.76		346.021	1.99		346.021	2.41		346.021	4.04
346.021	1.76		346.021	1.99		346.021	2.41		346.021	4.03
346.021	1.75		346.021	1.99		346.021	2.41		346.021	4.03
344.828	1.75		344.828	1.99		344.828	2.4		344.828	4.02
344.828	1.75		344.828	1.98		344.828	2.4		344.828	4.02
344.828	1.75		344.828	1.98		344.828	2.4		344.828	4.01
344.828	1.74		344.828	1.98		344.828	2.39		344.828	4.01
344.828	1.74		344.828	1.98		344.828	2.39		344.828	4
344.828	1.74		344.828	1.98		344.828	2.39		344.828	3.99
344.828	1.74		344.828	1.97		344.828	2.38		344.828	3.99
343.643	1.73		343.643	1.97		343.643	2.38		343.643	3.98
343.643	1.73		343.643	1.97		343.643	2.38		343.643	3.98
343.643	1.73		343.643	1.97		343.643	2.37		343.643	3.97
343.643	1.73		343.643	1.96		343.643	2.37		343.643	3.97
343.643	1.72		343.643	1.96		343.643	2.37		343.643	3.96
343.643	1.72		343.643	1.96		343.643	2.36		343.643	3.96
343.643	1.72		343.643	1.96		343.643	2.36		343.643	3.95
342.466	1.72		342.466	1.96		342.466	2.36		342.466	3.95
342.466	1.71		342.466	1.95		342.466	2.35		342.466	3.94
342.466	1.71		342.466	1.95		342.466	2.35		342.466	3.93
342.466	1.71		342.466	1.95		342.466	2.35		342.466	3.93
342.466	1.71		342.466	1.95		342.466	2.34		342.466	3.92
342.466	1.7		342.466	1.94		342.466	2.34		342.466	3.92
342.466	1.7		342.466	1.94		342.466	2.34		342.466	3.91
341.297	1.7		341.297	1.94		341.297	2.33		341.297	3.91
341.297	1.7		341.297	1.94		341.297	2.33		341.297	3.9
341.297	1.7		341.297	1.94		341.297	2.33		341.297	3.9
341.297	1.69		341.297	1.93		341.297	2.32		341.297	3.89
341.297	1.69		341.297	1.93		341.297	2.32		341.297	3.88
341.297	1.69		341.297	1.93		341.297	2.32		341.297	3.88
341.297	1.69		341.297	1.93		341.297	2.31		341.297	3.87
341.297	1.68		341.297	1.93		341.297	2.31		341.297	3.87
340.136	1.68		340.136	1.92		340.136	2.31		340.136	3.86
340.136	1.68		340.136	1.92		340.136	2.3		340.136	3.86
340.136	1.68		340.136	1.92		340.136	2.3		340.136	3.85
340.136	1.67		340.136	1.92		340.136	2.3		340.136	3.85
340.136	1.67		340.136	1.91		340.136	2.29		340.136	3.84
340.136	1.67		340.136	1.91		340.136	2.29		340.136	3.83
340.136	1.67		340.136	1.91		340.136	2.29		340.136	3.83
338.983	1.66		338.983	1.91		338.983	2.28		338.983	3.82
338.983	1.66		338.983	1.91		338.983	2.28		338.983	3.82
338.983	1.66		338.983	1.9		338.983	2.28		338.983	3.81
338.983	1.66		338.983	1.9		338.983	2.27		338.983	3.81
338.983	1.65		338.983	1.9		338.983	2.27		338.983	3.8
338.983	1.65		338.983	1.9		338.983	2.27		338.983	3.8
338.983	1.65		338.983	1.9		338.983	2.26		338.983	3.79
337.838	1.65		337.838	1.89		337.838	2.26		337.838	3.79
337.838	1.64		337.838	1.89		337.838	2.26		337.838	3.78
337.838	1.64		337.838	1.89		337.838	2.25		337.838	3.77
337.838	1.64		337.838	1.89		337.838	2.25		337.838	3.77
337.838	1.64		337.838	1.88		337.838	2.25		337.838	3.76
337.838	1.63		337.838	1.88		337.838	2.24		337.838	3.76
337.838	1.63		337.838	1.88		337.838	2.24		337.838	3.75
336.7	1.63		336.7	1.88		336.7	2.24		336.7	3.75
336.7	1.63		336.7	1.88		336.7	2.23		336.7	3.74
336.7	1.62		336.7	1.87		336.7	2.23		336.7	3.74
336.7	1.62		336.7	1.87		336.7	2.23		336.7	3.73
336.7	1.62		336.7	1.87		336.7	2.22		336.7	3.72
336.7	1.62		336.7	1.87		336.7	2.22		336.7	3.72
336.7	1.61		336.7	1.86		336.7	2.22		336.7	3.71
335.57	1.61		335.57	1.86		335.57	2.21		335.57	3.71
335.57	1.61		335.57	1.86		335.57	2.21		335.57	3.7
335.57	1.61		335.57	1.86		335.57	2.21		335.57	3.7
335.57	1.6		335.57	1.86		335.57	2.2		335.57	3.69
335.57	1.6		335.57	1.85		335.57	2.2		335.57	3.69
335.57	1.6		335.57	1.85		335.57	2.2		335.57	3.68
335.57	1.6		335.57	1.85		335.57	2.19		335.57	3.67
334.448	1.59		334.448	1.85		334.448	2.19		334.448	3.67
334.448	1.59		334.448	1.85		334.448	2.19		334.448	3.66
334.448	1.59		334.448	1.84		334.448	2.18		334.448	3.66
334.448	1.59		334.448	1.84		334.448	2.18		334.448	3.65
334.448	1.58		334.448	1.84		334.448	2.18		334.448	3.65
334.448	1.58		334.448	1.84		334.448	2.17		334.448	3.64
334.448	1.58		334.448	1.83		334.448	2.17		334.448	3.64
333.333	1.58		333.333	1.83		333.333	2.17		333.333	3.63
333.333	1.57		333.333	1.83		333.333	2.16		333.333	3.63
333.333	1.57		333.333	1.83		333.333	2.16		333.333	3.62
333.333	1.57		333.333	1.83		333.333	2.16		333.333	3.61
333.333	1.57		333.333	1.82		333.333	2.15		333.333	3.61
333.333	1.56		333.333	1.82		333.333	2.15		333.333	3.6
333.333	1.56		333.333	1.82		333.333	2.15		333.333	3.6
332.226	1.56		332.226	1.82		332.226	2.14		332.226	3.59
332.226	1.56		332.226	1.82		332.226	2.14		332.226	3.59
332.226	1.55		332.226	1.81		332.226	2.14		332.226	3.58
332.226	1.55		332.226	1.81		332.226	2.13		332.226	3.58
332.226	1.55		332.226	1.81		332.226	2.13		332.226	3.57
332.226	1.55		332.226	1.81		332.226	2.12		332.226	3.56
332.226	1.54		332.226	1.8		332.226	2.12		332.226	3.56
332.226	1.54		332.226	1.8		332.226	2.12		332.226	3.55
331.126	1.54		331.126	1.8		331.126	2.11		331.126	3.55
331.126	1.54		331.126	1.8		331.126	2.11		331.126	3.54
331.126	1.53		331.126	1.8		331.126	2.11		331.126	3.54
331.126	1.53		331.126	1.79		331.126	2.1		331.126	3.53
331.126	1.53		331.126	1.79		331.126	2.1		331.126	3.53
331.126	1.53		331.126	1.79		331.126	2.1		331.126	3.52
331.126	1.52		331.126	1.79		331.126	2.09		331.126	3.52
330.033	1.52		330.033	1.78		330.033	2.09		330.033	3.51
330.033	1.52		330.033	1.78		330.033	2.09		330.033	3.5
330.033	1.52		330.033	1.78		330.033	2.08		330.033	3.5
330.033	1.51		330.033	1.78		330.033	2.08		330.033	3.49
330.033	1.51		330.033	1.78		330.033	2.08		330.033	3.49
330.033	1.51		330.033	1.77		330.033	2.07		330.033	3.48
330.033	1.51		330.033	1.77		330.033	2.07		330.033	3.48
328.947	1.51		328.947	1.77		328.947	2.07		328.947	3.47
328.947	1.5		328.947	1.77		328.947	2.06		328.947	3.47
328.947	1.5		328.947	1.77		328.947	2.06		328.947	3.46
328.947	1.5		328.947	1.76		328.947	2.06		328.947	3.45
328.947	1.5		328.947	1.76		328.947	2.05		328.947	3.45
328.947	1.49		328.947	1.76		328.947	2.05		328.947	3.44
328.947	1.49		328.947	1.76		328.947	2.05		328.947	3.44
327.869	1.49		327.869	1.75		327.869	2.04		327.869	3.43
327.869	1.49		327.869	1.75		327.869	2.04		327.869	3.43
327.869	1.48		327.869	1.75		327.869	2.04		327.869	3.42
327.869	1.48		327.869	1.75		327.869	2.03		327.869	3.42
327.869	1.48		327.869	1.75		327.869	2.03		327.869	3.41
327.869	1.48		327.869	1.74		327.869	2.03		327.869	3.41
327.869	1.47		327.869	1.74		327.869	2.02		327.869	3.4
326.797	1.47		326.797	1.74		326.797	2.02		326.797	3.39
326.797	1.47		326.797	1.74		326.797	2.02		326.797	3.39
326.797	1.47		326.797	1.74		326.797	2.01		326.797	3.38
326.797	1.46		326.797	1.73		326.797	2.01		326.797	3.38
326.797	1.46		326.797	1.73		326.797	2.01		326.797	3.37
326.797	1.46		326.797	1.73		326.797	2		326.797	3.37
326.797	1.46		326.797	1.73		326.797	2		326.797	3.36
325.733	1.45		325.733	1.72		325.733	2		325.733	3.36
325.733	1.45		325.733	1.72		325.733	1.99		325.733	3.35
325.733	1.45		325.733	1.72		325.733	1.99		325.733	3.35
325.733	1.45		325.733	1.72		325.733	1.99		325.733	3.34
325.733	1.44		325.733	1.72		325.733	1.98		325.733	3.34
325.733	1.44		325.733	1.71		325.733	1.98		325.733	3.33
325.733	1.44		325.733	1.71		325.733	1.98		325.733	3.32
324.675	1.44		324.675	1.71		324.675	1.98		324.675	3.32
324.675	1.44		324.675	1.71		324.675	1.97		324.675	3.31
324.675	1.43		324.675	1.71		324.675	1.97		324.675	3.31
324.675	1.43		324.675	1.7		324.675	1.97		324.675	3.3
324.675	1.43		324.675	1.7		324.675	1.96		324.675	3.3
324.675	1.43		324.675	1.7		324.675	1.96		324.675	3.29
324.675	1.42		324.675	1.7		324.675	1.96		324.675	3.29
324.675	1.42		324.675	1.7		324.675	1.95		324.675	3.28
323.625	1.42		323.625	1.69		323.625	1.95		323.625	3.28
323.625	1.42		323.625	1.69		323.625	1.95		323.625	3.27
323.625	1.41		323.625	1.69		323.625	1.94		323.625	3.27
323.625	1.41		323.625	1.69		323.625	1.94		323.625	3.26
323.625	1.41		323.625	1.68		323.625	1.94		323.625	3.26
323.625	1.41		323.625	1.68		323.625	1.93		323.625	3.25
323.625	1.4		323.625	1.68		323.625	1.93		323.625	3.25
322.581	1.4		322.581	1.68		322.581	1.93		322.581	3.24
322.581	1.4		322.581	1.68		322.581	1.92		322.581	3.24
322.581	1.4		322.581	1.67		322.581	1.92		322.581	3.23
322.581	1.4		322.581	1.67		322.581	1.92		322.581	3.22
322.581	1.39		322.581	1.67		322.581	1.91		322.581	3.22
322.581	1.39		322.581	1.67		322.581	1.91		322.581	3.21
322.581	1.39		322.581	1.67		322.581	1.91		322.581	3.21
321.543	1.39		321.543	1.66		321.543	1.9		321.543	3.2
321.543	1.38		321.543	1.66		321.543	1.9		321.543	3.2
321.543	1.38		321.543	1.66		321.543	1.9		321.543	3.19
321.543	1.38		321.543	1.66		321.543	1.9		321.543	3.19
321.543	1.38		321.543	1.66		321.543	1.89		321.543	3.18
321.543	1.37		321.543	1.65		321.543	1.89		321.543	3.18
321.543	1.37		321.543	1.65		321.543	1.89		321.543	3.17
320.513	1.37		320.513	1.65		320.513	1.88		320.513	3.17
320.513	1.37		320.513	1.65		320.513	1.88		320.513	3.16
320.513	1.36		320.513	1.65		320.513	1.88		320.513	3.16
320.513	1.36		320.513	1.64		320.513	1.87		320.513	3.15
320.513	1.36		320.513	1.64		320.513	1.87		320.513	3.15
320.513	1.36		320.513	1.64		320.513	1.87		320.513	3.14
320.513	1.36		320.513	1.64		320.513	1.86		320.513	3.14
319.489	1.35		319.489	1.64		319.489	1.86		319.489	3.13
319.489	1.35		319.489	1.63		319.489	1.86		319.489	3.13
319.489	1.35		319.489	1.63		319.489	1.85		319.489	3.12
319.489	1.35		319.489	1.63		319.489	1.85		319.489	3.12
319.489	1.34		319.489	1.63		319.489	1.85		319.489	3.11
319.489	1.34		319.489	1.62		319.489	1.84		319.489	3.11
319.489	1.34		319.489	1.62		319.489	1.84		319.489	3.1
318.471	1.34		318.471	1.62		318.471	1.84		318.471	3.1
318.471	1.34		318.471	1.62		318.471	1.84		318.471	3.09
318.471	1.33		318.471	1.62		318.471	1.83		318.471	3.09
318.471	1.33		318.471	1.61		318.471	1.83		318.471	3.08
318.471	1.33		318.471	1.61		318.471	1.83		318.471	3.08
318.471	1.33		318.471	1.61		318.471	1.82		318.471	3.07
318.471	1.32		318.471	1.61		318.471	1.82		318.471	3.07
317.46	1.32		317.46	1.61		317.46	1.82		317.46	3.06
317.46	1.32		317.46	1.6		317.46	1.81		317.46	3.06
317.46	1.32		317.46	1.6		317.46	1.81		317.46	3.05
317.46	1.32		317.46	1.6		317.46	1.81		317.46	3.05
317.46	1.31		317.46	1.6		317.46	1.8		317.46	3.04
317.46	1.31		317.46	1.6		317.46	1.8		317.46	3.04
317.46	1.31		317.46	1.59		317.46	1.8		317.46	3.03
317.46	1.31		317.46	1.59		317.46	1.8		317.46	3.03
316.456	1.3		316.456	1.59		316.456	1.79		316.456	3.02
316.456	1.3		316.456	1.59		316.456	1.79		316.456	3.02
316.456	1.3		316.456	1.59		316.456	1.79		316.456	3.01
316.456	1.3		316.456	1.58		316.456	1.78		316.456	3.01
316.456	1.3		316.456	1.58		316.456	1.78		316.456	3
316.456	1.29		316.456	1.58		316.456	1.78		316.456	3
316.456	1.29		316.456	1.58		316.456	1.77		316.456	2.99
315.457	1.29		315.457	1.58		315.457	1.77		315.457	2.99
315.457	1.29		315.457	1.57		315.457	1.77		315.457	2.98
315.457	1.28		315.457	1.57		315.457	1.77		315.457	2.98
315.457	1.28		315.457	1.57		315.457	1.76		315.457	2.97
315.457	1.28		315.457	1.57		315.457	1.76		315.457	2.97
315.457	1.28		315.457	1.57		315.457	1.76		315.457	2.96
315.457	1.28		315.457	1.56		315.457	1.75		315.457	2.96
314.465	1.27		314.465	1.56		314.465	1.75		314.465	2.95
314.465	1.27		314.465	1.56		314.465	1.75		314.465	2.95
314.465	1.27		314.465	1.56		314.465	1.74		314.465	2.94
314.465	1.27		314.465	1.56		314.465	1.74		314.465	2.94
314.465	1.26		314.465	1.55		314.465	1.74		314.465	2.93
314.465	1.26		314.465	1.55		314.465	1.74		314.465	2.93
314.465	1.26		314.465	1.55		314.465	1.73		314.465	2.92
313.48	1.26		313.48	1.55		313.48	1.73		313.48	2.92
313.48	1.26		313.48	1.55		313.48	1.73		313.48	2.91
313.48	1.25		313.48	1.54		313.48	1.72		313.48	2.91
313.48	1.25		313.48	1.54		313.48	1.72		313.48	2.9
313.48	1.25		313.48	1.54		313.48	1.72		313.48	2.9
313.48	1.25		313.48	1.54		313.48	1.71		313.48	2.89
313.48	1.24		313.48	1.54		313.48	1.71		313.48	2.89
312.5	1.24		312.5	1.53		312.5	1.71		312.5	2.88
312.5	1.24		312.5	1.53		312.5	1.71		312.5	2.88
312.5	1.24		312.5	1.53		312.5	1.7		312.5	2.87
312.5	1.24		312.5	1.53		312.5	1.7		312.5	2.87
312.5	1.23		312.5	1.53		312.5	1.7		312.5	2.86
312.5	1.23		312.5	1.53		312.5	1.69		312.5	2.86
312.5	1.23		312.5	1.52		312.5	1.69		312.5	2.85
311.526	1.23		311.526	1.52		311.526	1.69		311.526	2.85
311.526	1.23		311.526	1.52		311.526	1.69		311.526	2.84
311.526	1.22		311.526	1.52		311.526	1.68		311.526	2.84
311.526	1.22		311.526	1.52		311.526	1.68		311.526	2.84
311.526	1.22		311.526	1.51		311.526	1.68		311.526	2.83
311.526	1.22		311.526	1.51		311.526	1.67		311.526	2.83
311.526	1.21		311.526	1.51		311.526	1.67		311.526	2.82
310.559	1.21		310.559	1.51		310.559	1.67		310.559	2.82
310.559	1.21		310.559	1.51		310.559	1.66		310.559	2.81
310.559	1.21		310.559	1.5		310.559	1.66		310.559	2.81
310.559	1.21		310.559	1.5		310.559	1.66		310.559	2.8
310.559	1.2		310.559	1.5		310.559	1.66		310.559	2.8
310.559	1.2		310.559	1.5		310.559	1.65		310.559	2.79
310.559	1.2		310.559	1.5		310.559	1.65		310.559	2.79
309.598	1.2		309.598	1.49		309.598	1.65		309.598	2.78
309.598	1.2		309.598	1.49		309.598	1.64		309.598	2.78
309.598	1.19		309.598	1.49		309.598	1.64		309.598	2.77
309.598	1.19		309.598	1.49		309.598	1.64		309.598	2.77
309.598	1.19		309.598	1.49		309.598	1.64		309.598	2.76
309.598	1.19		309.598	1.48		309.598	1.63		309.598	2.76
309.598	1.19		309.598	1.48		309.598	1.63		309.598	2.75
309.598	1.18		309.598	1.48		309.598	1.63		309.598	2.75
308.642	1.18		308.642	1.48		308.642	1.62		308.642	2.75
308.642	1.18		308.642	1.48		308.642	1.62		308.642	2.74
308.642	1.18		308.642	1.47		308.642	1.62		308.642	2.74
308.642	1.17		308.642	1.47		308.642	1.62		308.642	2.73
308.642	1.17		308.642	1.47		308.642	1.61		308.642	2.73
308.642	1.17		308.642	1.47		308.642	1.61		308.642	2.72
308.642	1.17		308.642	1.47		308.642	1.61		308.642	2.72
307.692	1.17		307.692	1.46		307.692	1.6		307.692	2.71
307.692	1.16		307.692	1.46		307.692	1.6		307.692	2.71
307.692	1.16		307.692	1.46		307.692	1.6		307.692	2.7
307.692	1.16		307.692	1.46		307.692	1.6		307.692	2.7
307.692	1.16		307.692	1.46		307.692	1.59		307.692	2.69
307.692	1.16		307.692	1.46		307.692	1.59		307.692	2.69
307.692	1.15		307.692	1.45		307.692	1.59		307.692	2.68
306.748	1.15		306.748	1.45		306.748	1.59		306.748	2.68
306.748	1.15		306.748	1.45		306.748	1.58		306.748	2.68
306.748	1.15		306.748	1.45		306.748	1.58		306.748	2.67
306.748	1.15		306.748	1.45		306.748	1.58		306.748	2.67
306.748	1.14		306.748	1.44		306.748	1.57		306.748	2.66
306.748	1.14		306.748	1.44		306.748	1.57		306.748	2.66
306.748	1.14		306.748	1.44		306.748	1.57		306.748	2.65
305.81	1.14		305.81	1.44		305.81	1.57		305.81	2.65
305.81	1.14		305.81	1.44		305.81	1.56		305.81	2.64
305.81	1.13		305.81	1.43		305.81	1.56		305.81	2.64
305.81	1.13		305.81	1.43		305.81	1.56		305.81	2.63
305.81	1.13		305.81	1.43		305.81	1.55		305.81	2.63
305.81	1.13		305.81	1.43		305.81	1.55		305.81	2.63
305.81	1.13		305.81	1.43		305.81	1.55		305.81	2.62
304.878	1.12		304.878	1.43		304.878	1.55		304.878	2.62
304.878	1.12		304.878	1.42		304.878	1.54		304.878	2.61
304.878	1.12		304.878	1.42		304.878	1.54		304.878	2.61
304.878	1.12		304.878	1.42		304.878	1.54		304.878	2.6
304.878	1.12		304.878	1.42		304.878	1.54		304.878	2.6
304.878	1.11		304.878	1.42		304.878	1.53		304.878	2.59
304.878	1.11		304.878	1.41		304.878	1.53		304.878	2.59
303.951	1.11		303.951	1.41		303.951	1.53		303.951	2.58
303.951	1.11		303.951	1.41		303.951	1.52		303.951	2.58
303.951	1.11		303.951	1.41		303.951	1.52		303.951	2.58
303.951	1.1		303.951	1.41		303.951	1.52		303.951	2.57
303.951	1.1		303.951	1.4		303.951	1.52		303.951	2.57
303.951	1.1		303.951	1.4		303.951	1.51		303.951	2.56
303.951	1.1		303.951	1.4		303.951	1.51		303.951	2.56
303.03	1.1		303.03	1.4		303.03	1.51		303.03	2.55
303.03	1.09		303.03	1.4		303.03	1.5		303.03	2.55
303.03	1.09		303.03	1.4		303.03	1.5		303.03	2.54
303.03	1.09		303.03	1.39		303.03	1.5		303.03	2.54
303.03	1.09		303.03	1.39		303.03	1.5		303.03	2.54
303.03	1.09		303.03	1.39		303.03	1.49		303.03	2.53
303.03	1.08		303.03	1.39		303.03	1.49		303.03	2.53
303.03	1.08		303.03	1.39		303.03	1.49		303.03	2.52
302.115	1.08		302.115	1.38		302.115	1.49		302.115	2.52
302.115	1.08		302.115	1.38		302.115	1.48		302.115	2.51
302.115	1.08		302.115	1.38		302.115	1.48		302.115	2.51
302.115	1.07		302.115	1.38		302.115	1.48		302.115	2.5
302.115	1.07		302.115	1.38		302.115	1.48		302.115	2.5
302.115	1.07		302.115	1.37		302.115	1.47		302.115	2.5
302.115	1.07		302.115	1.37		302.115	1.47		302.115	2.49
301.205	1.07		301.205	1.37		301.205	1.47		301.205	2.49
301.205	1.06		301.205	1.37		301.205	1.46		301.205	2.48
301.205	1.06		301.205	1.37		301.205	1.46		301.205	2.48
301.205	1.06		301.205	1.37		301.205	1.46		301.205	2.47
301.205	1.06		301.205	1.36		301.205	1.46		301.205	2.47
301.205	1.06		301.205	1.36		301.205	1.45		301.205	2.46
301.205	1.05		301.205	1.36		301.205	1.45		301.205	2.46
300.3	1.05		300.3	1.36		300.3	1.45		300.3	2.46
300.3	1.05		300.3	1.36		300.3	1.45		300.3	2.45
300.3	1.05		300.3	1.35		300.3	1.44		300.3	2.45
300.3	1.05		300.3	1.35		300.3	1.44		300.3	2.44
300.3	1.04		300.3	1.35		300.3	1.44		300.3	2.44
300.3	1.04		300.3	1.35		300.3	1.44		300.3	2.43
300.3	1.04		300.3	1.35		300.3	1.43		300.3	2.43
299.401	1.04		299.401	1.35		299.401	1.43		299.401	2.43
299.401	1.04		299.401	1.34		299.401	1.43		299.401	2.42
299.401	1.03		299.401	1.34		299.401	1.42		299.401	2.42
299.401	1.03		299.401	1.34		299.401	1.42		299.401	2.41
299.401	1.03		299.401	1.34		299.401	1.42		299.401	2.41
299.401	1.03		299.401	1.34		299.401	1.42		299.401	2.4
299.401	1.03		299.401	1.33		299.401	1.41		299.401	2.4
298.507	1.03		298.507	1.33		298.507	1.41		298.507	2.4
298.507	1.02		298.507	1.33		298.507	1.41		298.507	2.39
298.507	1.02		298.507	1.33		298.507	1.41		298.507	2.39
298.507	1.02		298.507	1.33		298.507	1.4		298.507	2.38
298.507	1.02		298.507	1.33		298.507	1.4		298.507	2.38
298.507	1.02		298.507	1.32		298.507	1.4		298.507	2.37
298.507	1.01		298.507	1.32		298.507	1.4		298.507	2.37
297.619	1.01		297.619	1.32		297.619	1.39		297.619	2.37
297.619	1.01		297.619	1.32		297.619	1.39		297.619	2.36
297.619	1.01		297.619	1.32		297.619	1.39		297.619	2.36
297.619	1.01		297.619	1.31		297.619	1.39		297.619	2.35
297.619	1		297.619	1.31		297.619	1.38		297.619	2.35
297.619	1		297.619	1.31		297.619	1.38		297.619	2.34
297.619	1		297.619	1.31		297.619	1.38		297.619	2.34
296.736	0.999		296.736	1.31		296.736	1.38		296.736	2.34
296.736	0.997		296.736	1.31		296.736	1.37		296.736	2.33
296.736	0.995		296.736	1.3		296.736	1.37		296.736	2.33
296.736	0.993		296.736	1.3		296.736	1.37		296.736	2.32
296.736	0.991		296.736	1.3		296.736	1.37		296.736	2.32
296.736	0.99		296.736	1.3		296.736	1.36		296.736	2.31
296.736	0.988		296.736	1.3		296.736	1.36		296.736	2.31
296.736	0.986		296.736	1.3		296.736	1.36		296.736	2.31
295.858	0.984		295.858	1.29		295.858	1.35		295.858	2.3
295.858	0.982		295.858	1.29		295.858	1.35		295.858	2.3
295.858	0.98		295.858	1.29		295.858	1.35		295.858	2.29
295.858	0.978		295.858	1.29		295.858	1.35		295.858	2.29
295.858	0.977		295.858	1.29		295.858	1.34		295.858	2.28
295.858	0.975		295.858	1.28		295.858	1.34		295.858	2.28
295.858	0.973		295.858	1.28		295.858	1.34		295.858	2.28
294.985	0.971		294.985	1.28		294.985	1.34		294.985	2.27
294.985	0.969		294.985	1.28		294.985	1.33		294.985	2.27
294.985	0.967		294.985	1.28		294.985	1.33		294.985	2.26
294.985	0.965		294.985	1.28		294.985	1.33		294.985	2.26
294.985	0.964		294.985	1.27		294.985	1.33		294.985	2.26
294.985	0.962		294.985	1.27		294.985	1.32		294.985	2.25
294.985	0.96		294.985	1.27		294.985	1.32		294.985	2.25
294.118	0.958		294.118	1.27		294.118	1.32		294.118	2.24
294.118	0.956		294.118	1.27		294.118	1.32		294.118	2.24
294.118	0.954		294.118	1.27		294.118	1.31		294.118	2.24
294.118	0.953		294.118	1.26		294.118	1.31		294.118	2.23
294.118	0.951		294.118	1.26		294.118	1.31		294.118	2.23
294.118	0.949		294.118	1.26		294.118	1.31		294.118	2.22
294.118	0.947		294.118	1.26		294.118	1.3		294.118	2.22
293.255	0.945		293.255	1.26		293.255	1.3		293.255	2.21
293.255	0.944		293.255	1.25		293.255	1.3		293.255	2.21
293.255	0.942		293.255	1.25		293.255	1.3		293.255	2.21
293.255	0.94		293.255	1.25		293.255	1.29		293.255	2.2
293.255	0.938		293.255	1.25		293.255	1.29		293.255	2.2
293.255	0.936		293.255	1.25		293.255	1.29		293.255	2.19
293.255	0.934		293.255	1.25		293.255	1.29		293.255	2.19
292.398	0.933		292.398	1.24		292.398	1.28		292.398	2.19
292.398	0.931		292.398	1.24		292.398	1.28		292.398	2.18
292.398	0.929		292.398	1.24		292.398	1.28		292.398	2.18
292.398	0.927		292.398	1.24		292.398	1.28		292.398	2.17
292.398	0.925		292.398	1.24		292.398	1.27		292.398	2.17
292.398	0.924		292.398	1.24		292.398	1.27		292.398	2.17
292.398	0.922		292.398	1.23		292.398	1.27		292.398	2.16
291.545	0.92		291.545	1.23		291.545	1.27		291.545	2.16
291.545	0.918		291.545	1.23		291.545	1.27		291.545	2.15
291.545	0.917		291.545	1.23		291.545	1.26		291.545	2.15
291.545	0.915		291.545	1.23		291.545	1.26		291.545	2.15
291.545	0.913		291.545	1.22		291.545	1.26		291.545	2.14
291.545	0.911		291.545	1.22		291.545	1.26		291.545	2.14
291.545	0.909		291.545	1.22		291.545	1.25		291.545	2.13
290.698	0.908		290.698	1.22		290.698	1.25		290.698	2.13
290.698	0.906		290.698	1.22		290.698	1.25		290.698	2.13
290.698	0.904		290.698	1.22		290.698	1.25		290.698	2.12
290.698	0.902		290.698	1.21		290.698	1.24		290.698	2.12
290.698	0.901		290.698	1.21		290.698	1.24		290.698	2.11
290.698	0.899		290.698	1.21		290.698	1.24		290.698	2.11
290.698	0.897		290.698	1.21		290.698	1.24		290.698	2.11
289.855	0.895		289.855	1.21		289.855	1.23		289.855	2.1
289.855	0.894		289.855	1.21		289.855	1.23		289.855	2.1
289.855	0.892		289.855	1.2		289.855	1.23		289.855	2.09
289.855	0.89		289.855	1.2		289.855	1.23		289.855	2.09
289.855	0.888		289.855	1.2		289.855	1.22		289.855	2.09
289.855	0.887		289.855	1.2		289.855	1.22		289.855	2.08
289.855	0.885		289.855	1.2		289.855	1.22		289.855	2.08
289.855	0.883		289.855	1.2		289.855	1.22		289.855	2.07
289.017	0.881		289.017	1.19		289.017	1.21		289.017	2.07
289.017	0.88		289.017	1.19		289.017	1.21		289.017	2.07
289.017	0.878		289.017	1.19		289.017	1.21		289.017	2.06
289.017	0.876		289.017	1.19		289.017	1.21		289.017	2.06
289.017	0.874		289.017	1.19		289.017	1.2		289.017	2.05
289.017	0.873		289.017	1.19		289.017	1.2		289.017	2.05
289.017	0.871		289.017	1.18		289.017	1.2		289.017	2.05
288.184	0.869		288.184	1.18		288.184	1.2		288.184	2.04
288.184	0.867		288.184	1.18		288.184	1.2		288.184	2.04
288.184	0.866		288.184	1.18		288.184	1.19		288.184	2.03
288.184	0.864		288.184	1.18		288.184	1.19		288.184	2.03
288.184	0.862		288.184	1.18		288.184	1.19		288.184	2.03
288.184	0.86		288.184	1.17		288.184	1.19		288.184	2.02
288.184	0.859		288.184	1.17		288.184	1.18		288.184	2.02
287.356	0.857		287.356	1.17		287.356	1.18		287.356	2.02
287.356	0.855		287.356	1.17		287.356	1.18		287.356	2.01
287.356	0.854		287.356	1.17		287.356	1.18		287.356	2.01
287.356	0.852		287.356	1.17		287.356	1.17		287.356	2
287.356	0.85		287.356	1.16		287.356	1.17		287.356	2
287.356	0.848		287.356	1.16		287.356	1.17		287.356	2
287.356	0.847		287.356	1.16		287.356	1.17		287.356	1.99
286.533	0.845		286.533	1.16		286.533	1.16		286.533	1.99
286.533	0.843		286.533	1.16		286.533	1.16		286.533	1.98
286.533	0.842		286.533	1.15		286.533	1.16		286.533	1.98
286.533	0.84		286.533	1.15		286.533	1.16		286.533	1.98
286.533	0.838		286.533	1.15		286.533	1.16		286.533	1.97
286.533	0.837		286.533	1.15		286.533	1.15		286.533	1.97
286.533	0.835		286.533	1.15		286.533	1.15		286.533	1.97
285.714	0.833		285.714	1.15		285.714	1.15		285.714	1.96
285.714	0.832		285.714	1.14		285.714	1.15		285.714	1.96
285.714	0.83		285.714	1.14		285.714	1.14		285.714	1.95
285.714	0.828		285.714	1.14		285.714	1.14		285.714	1.95
285.714	0.826		285.714	1.14		285.714	1.14		285.714	1.95
285.714	0.825		285.714	1.14		285.714	1.14		285.714	1.94
285.714	0.823		285.714	1.14		285.714	1.13		285.714	1.94
284.9	0.821		284.9	1.13		284.9	1.13		284.9	1.93
284.9	0.82		284.9	1.13		284.9	1.13		284.9	1.93
284.9	0.818		284.9	1.13		284.9	1.13		284.9	1.93
284.9	0.816		284.9	1.13		284.9	1.13		284.9	1.92
284.9	0.815		284.9	1.13		284.9	1.12		284.9	1.92
284.9	0.813		284.9	1.13		284.9	1.12		284.9	1.92
284.9	0.811		284.9	1.12		284.9	1.12		284.9	1.91
284.091	0.81		284.091	1.12		284.091	1.12		284.091	1.91
284.091	0.808		284.091	1.12		284.091	1.11		284.091	1.9
284.091	0.806		284.091	1.12		284.091	1.11		284.091	1.9
284.091	0.805		284.091	1.12		284.091	1.11		284.091	1.9
284.091	0.803		284.091	1.12		284.091	1.11		284.091	1.89
284.091	0.801		284.091	1.12		284.091	1.11		284.091	1.89
284.091	0.8		284.091	1.11		284.091	1.1		284.091	1.89
284.091	0.798		284.091	1.11		284.091	1.1		284.091	1.88
283.286	0.797		283.286	1.11		283.286	1.1		283.286	1.88
283.286	0.795		283.286	1.11		283.286	1.1		283.286	1.87
283.286	0.793		283.286	1.11		283.286	1.09		283.286	1.87
283.286	0.792		283.286	1.11		283.286	1.09		283.286	1.87
283.286	0.79		283.286	1.1		283.286	1.09		283.286	1.86
283.286	0.788		283.286	1.1		283.286	1.09		283.286	1.86
283.286	0.787		283.286	1.1		283.286	1.08		283.286	1.86
282.486	0.785		282.486	1.1		282.486	1.08		282.486	1.85
282.486	0.783		282.486	1.1		282.486	1.08		282.486	1.85
282.486	0.782		282.486	1.1		282.486	1.08		282.486	1.84
282.486	0.78		282.486	1.09		282.486	1.08		282.486	1.84
282.486	0.779		282.486	1.09		282.486	1.07		282.486	1.84
282.486	0.777		282.486	1.09		282.486	1.07		282.486	1.83
282.486	0.775		282.486	1.09		282.486	1.07		282.486	1.83
281.69	0.774		281.69	1.09		281.69	1.07		281.69	1.83
281.69	0.772		281.69	1.09		281.69	1.06		281.69	1.82
281.69	0.77		281.69	1.08		281.69	1.06		281.69	1.82
281.69	0.769		281.69	1.08		281.69	1.06		281.69	1.82
281.69	0.767		281.69	1.08		281.69	1.06		281.69	1.81
281.69	0.766		281.69	1.08		281.69	1.06		281.69	1.81
281.69	0.764		281.69	1.08		281.69	1.05		281.69	1.8
280.899	0.762		280.899	1.08		280.899	1.05		280.899	1.8
280.899	0.761		280.899	1.07		280.899	1.05		280.899	1.8
280.899	0.759		280.899	1.07		280.899	1.05		280.899	1.79
280.899	0.758		280.899	1.07		280.899	1.04		280.899	1.79
280.899	0.756		280.899	1.07		280.899	1.04		280.899	1.79
280.899	0.754		280.899	1.07		280.899	1.04		280.899	1.78
280.899	0.753		280.899	1.07		280.899	1.04		280.899	1.78
280.112	0.751		280.112	1.06		280.112	1.04		280.112	1.78
280.112	0.75		280.112	1.06		280.112	1.03		280.112	1.77
280.112	0.748		280.112	1.06		280.112	1.03		280.112	1.77
280.112	0.746		280.112	1.06		280.112	1.03		280.112	1.76
280.112	0.745		280.112	1.06		280.112	1.03		280.112	1.76
280.112	0.743		280.112	1.06		280.112	1.03		280.112	1.76
280.112	0.742		280.112	1.05		280.112	1.02		280.112	1.75
279.33	0.74		279.33	1.05		279.33	1.02		279.33	1.75
279.33	0.738		279.33	1.05		279.33	1.02		279.33	1.75
279.33	0.737		279.33	1.05		279.33	1.02		279.33	1.74
279.33	0.735		279.33	1.05		279.33	1.01		279.33	1.74
279.33	0.734		279.33	1.05		279.33	1.01		279.33	1.74
279.33	0.732		279.33	1.05		279.33	1.01		279.33	1.73
279.33	0.731		279.33	1.04		279.33	1.01		279.33	1.73
278.552	0.729		278.552	1.04		278.552	1.01		278.552	1.73
278.552	0.727		278.552	1.04		278.552	1		278.552	1.72
278.552	0.726		278.552	1.04		278.552	1		278.552	1.72
278.552	0.724		278.552	1.04		278.552	0.999		278.552	1.71
278.552	0.723		278.552	1.04		278.552	0.997		278.552	1.71
278.552	0.721		278.552	1.03		278.552	0.995		278.552	1.71
278.552	0.72		278.552	1.03		278.552	0.993		278.552	1.7
278.552	0.718		278.552	1.03		278.552	0.991		278.552	1.7
277.778	0.716		277.778	1.03		277.778	0.989		277.778	1.7
277.778	0.715		277.778	1.03		277.778	0.987		277.778	1.69
277.778	0.713		277.778	1.03		277.778	0.984		277.778	1.69
277.778	0.712		277.778	1.02		277.778	0.982		277.778	1.69
277.778	0.71		277.778	1.02		277.778	0.98		277.778	1.68
277.778	0.709		277.778	1.02		277.778	0.978		277.778	1.68
277.778	0.707		277.778	1.02		277.778	0.976		277.778	1.68
277.008	0.706		277.008	1.02		277.008	0.974		277.008	1.67
277.008	0.704		277.008	1.02		277.008	0.972		277.008	1.67
277.008	0.703		277.008	1.01		277.008	0.97		277.008	1.67
277.008	0.701		277.008	1.01		277.008	0.967		277.008	1.66
277.008	0.699		277.008	1.01		277.008	0.965		277.008	1.66
277.008	0.698		277.008	1.01		277.008	0.963		277.008	1.65
277.008	0.696		277.008	1.01		277.008	0.961		277.008	1.65
276.243	0.695		276.243	1.01		276.243	0.959		276.243	1.65
276.243	0.693		276.243	1.01		276.243	0.957		276.243	1.64
276.243	0.692		276.243	1		276.243	0.955		276.243	1.64
276.243	0.69		276.243	1		276.243	0.953		276.243	1.64
276.243	0.689		276.243	1		276.243	0.951		276.243	1.63
276.243	0.687		276.243	0.999		276.243	0.949		276.243	1.63
276.243	0.686		276.243	0.998		276.243	0.947		276.243	1.63
275.482	0.684		275.482	0.996		275.482	0.944		275.482	1.62
275.482	0.683		275.482	0.995		275.482	0.942		275.482	1.62
275.482	0.681		275.482	0.993		275.482	0.94		275.482	1.62
275.482	0.68		275.482	0.991		275.482	0.938		275.482	1.61
275.482	0.678		275.482	0.99		275.482	0.936		275.482	1.61
275.482	0.677		275.482	0.988		275.482	0.934		275.482	1.61
275.482	0.675		275.482	0.987		275.482	0.932		275.482	1.6
274.725	0.674		274.725	0.985		274.725	0.93		274.725	1.6
274.725	0.672		274.725	0.984		274.725	0.928		274.725	1.6
274.725	0.671		274.725	0.982		274.725	0.926		274.725	1.59
274.725	0.669		274.725	0.981		274.725	0.924		274.725	1.59
274.725	0.668		274.725	0.979		274.725	0.922		274.725	1.59
274.725	0.666		274.725	0.977		274.725	0.92		274.725	1.58
274.725	0.665		274.725	0.976		274.725	0.918		274.725	1.58
273.973	0.663		273.973	0.974		273.973	0.916		273.973	1.58
273.973	0.662		273.973	0.973		273.973	0.913		273.973	1.57
273.973	0.66		273.973	0.971		273.973	0.911		273.973	1.57
273.973	0.659		273.973	0.97		273.973	0.909		273.973	1.57
273.973	0.657		273.973	0.968		273.973	0.907		273.973	1.56
273.973	0.656		273.973	0.967		273.973	0.905		273.973	1.56
273.973	0.654		273.973	0.965		273.973	0.903		273.973	1.56
273.224	0.653		273.224	0.963		273.224	0.901		273.224	1.55
273.224	0.651		273.224	0.962		273.224	0.899		273.224	1.55
273.224	0.65		273.224	0.96		273.224	0.897		273.224	1.54
273.224	0.648		273.224	0.959		273.224	0.895		273.224	1.54
273.224	0.647		273.224	0.957		273.224	0.893		273.224	1.54
273.224	0.645		273.224	0.956		273.224	0.891		273.224	1.53
273.224	0.644		273.224	0.954		273.224	0.889		273.224	1.53
272.48	0.642		272.48	0.953		272.48	0.887		272.48	1.53
272.48	0.641		272.48	0.951		272.48	0.885		272.48	1.52
272.48	0.639		272.48	0.95		272.48	0.883		272.48	1.52
272.48	0.638		272.48	0.948		272.48	0.881		272.48	1.52
272.48	0.636		272.48	0.947		272.48	0.879		272.48	1.51
272.48	0.635		272.48	0.945		272.48	0.877		272.48	1.51
272.48	0.633		272.48	0.944		272.48	0.875		272.48	1.51
272.48	0.632		272.48	0.942		272.48	0.873		272.48	1.5
271.739	0.631		271.739	0.94		271.739	0.871		271.739	1.5
271.739	0.629		271.739	0.939		271.739	0.869		271.739	1.5
271.739	0.628		271.739	0.937		271.739	0.867		271.739	1.49
271.739	0.626		271.739	0.936		271.739	0.865		271.739	1.49
271.739	0.625		271.739	0.934		271.739	0.863		271.739	1.49
271.739	0.623		271.739	0.933		271.739	0.861		271.739	1.49
271.739	0.622		271.739	0.931		271.739	0.859		271.739	1.48
271.003	0.62		271.003	0.93		271.003	0.857		271.003	1.48
271.003	0.619		271.003	0.928		271.003	0.855		271.003	1.48
271.003	0.618		271.003	0.927		271.003	0.853		271.003	1.47
271.003	0.616		271.003	0.925		271.003	0.851		271.003	1.47
271.003	0.615		271.003	0.924		271.003	0.849		271.003	1.47
271.003	0.613		271.003	0.922		271.003	0.847		271.003	1.46
271.003	0.612		271.003	0.921		271.003	0.845		271.003	1.46
270.27	0.61		270.27	0.919		270.27	0.843		270.27	1.46
270.27	0.609		270.27	0.918		270.27	0.841		270.27	1.45
270.27	0.607		270.27	0.916		270.27	0.839		270.27	1.45
270.27	0.606		270.27	0.915		270.27	0.837		270.27	1.45
270.27	0.605		270.27	0.913		270.27	0.835		270.27	1.44
270.27	0.603		270.27	0.912		270.27	0.833		270.27	1.44
270.27	0.602		270.27	0.91		270.27	0.831		270.27	1.44
269.542	0.6		269.542	0.909		269.542	0.83		269.542	1.43
269.542	0.599		269.542	0.907		269.542	0.828		269.542	1.43
269.542	0.597		269.542	0.906		269.542	0.826		269.542	1.43
269.542	0.596		269.542	0.904		269.542	0.824		269.542	1.42
269.542	0.595		269.542	0.903		269.542	0.822		269.542	1.42
269.542	0.593		269.542	0.901		269.542	0.82		269.542	1.42
269.542	0.592		269.542	0.9		269.542	0.818		269.542	1.41
268.817	0.59		268.817	0.898		268.817	0.816		268.817	1.41
268.817	0.589		268.817	0.897		268.817	0.814		268.817	1.41
268.817	0.588		268.817	0.895		268.817	0.812		268.817	1.4
268.817	0.586		268.817	0.894		268.817	0.81		268.817	1.4
268.817	0.585		268.817	0.892		268.817	0.808		268.817	1.4
268.817	0.583		268.817	0.891		268.817	0.806		268.817	1.39
268.817	0.582		268.817	0.889		268.817	0.804		268.817	1.39
268.097	0.581		268.097	0.888		268.097	0.802		268.097	1.39
268.097	0.579		268.097	0.886		268.097	0.8		268.097	1.38
268.097	0.578		268.097	0.885		268.097	0.799		268.097	1.38
268.097	0.576		268.097	0.883		268.097	0.797		268.097	1.38
268.097	0.575		268.097	0.882		268.097	0.795		268.097	1.37
268.097	0.574		268.097	0.88		268.097	0.793		268.097	1.37
268.097	0.572		268.097	0.879		268.097	0.791		268.097	1.37
267.38	0.571		267.38	0.877		267.38	0.789		267.38	1.37
267.38	0.569		267.38	0.876		267.38	0.787		267.38	1.36
267.38	0.568		267.38	0.874		267.38	0.785		267.38	1.36
267.38	0.567		267.38	0.873		267.38	0.783		267.38	1.36
267.38	0.565		267.38	0.871		267.38	0.781		267.38	1.35
267.38	0.564		267.38	0.87		267.38	0.779		267.38	1.35
267.38	0.562		267.38	0.868		267.38	0.778		267.38	1.35
267.38	0.561		267.38	0.867		267.38	0.776		267.38	1.34
266.667	0.56		266.667	0.865		266.667	0.774		266.667	1.34
266.667	0.558		266.667	0.864		266.667	0.772		266.667	1.34
266.667	0.557		266.667	0.862		266.667	0.77		266.667	1.33
266.667	0.556		266.667	0.861		266.667	0.768		266.667	1.33
266.667	0.554		266.667	0.86		266.667	0.766		266.667	1.33
266.667	0.553		266.667	0.858		266.667	0.764		266.667	1.32
266.667	0.551		266.667	0.857		266.667	0.763		266.667	1.32
265.957	0.55		265.957	0.855		265.957	0.761		265.957	1.32
265.957	0.549		265.957	0.854		265.957	0.759		265.957	1.32
265.957	0.547		265.957	0.852		265.957	0.757		265.957	1.31
265.957	0.546		265.957	0.851		265.957	0.755		265.957	1.31
265.957	0.545		265.957	0.849		265.957	0.753		265.957	1.31
265.957	0.543		265.957	0.848		265.957	0.751		265.957	1.3
265.957	0.542		265.957	0.846		265.957	0.749		265.957	1.3
265.252	0.541		265.252	0.845		265.252	0.748		265.252	1.3
265.252	0.539		265.252	0.843		265.252	0.746		265.252	1.29
265.252	0.538		265.252	0.842		265.252	0.744		265.252	1.29
265.252	0.536		265.252	0.84		265.252	0.742		265.252	1.29
265.252	0.535		265.252	0.839		265.252	0.74		265.252	1.28
265.252	0.534		265.252	0.838		265.252	0.738		265.252	1.28
265.252	0.532		265.252	0.836		265.252	0.736		265.252	1.28
264.55	0.531		264.55	0.835		264.55	0.735		264.55	1.27
264.55	0.53		264.55	0.833		264.55	0.733		264.55	1.27
264.55	0.528		264.55	0.832		264.55	0.731		264.55	1.27
264.55	0.527		264.55	0.83		264.55	0.729		264.55	1.27
264.55	0.526		264.55	0.829		264.55	0.727		264.55	1.26
264.55	0.524		264.55	0.827		264.55	0.725		264.55	1.26
264.55	0.523		264.55	0.826		264.55	0.724		264.55	1.26
263.852	0.522		263.852	0.824		263.852	0.722		263.852	1.25
263.852	0.52		263.852	0.823		263.852	0.72		263.852	1.25
263.852	0.519		263.852	0.822		263.852	0.718		263.852	1.25
263.852	0.518		263.852	0.82		263.852	0.716		263.852	1.24
263.852	0.516		263.852	0.819		263.852	0.714		263.852	1.24
263.852	0.515		263.852	0.817		263.852	0.713		263.852	1.24
263.852	0.514		263.852	0.816		263.852	0.711		263.852	1.24
263.158	0.512		263.158	0.814		263.158	0.709		263.158	1.23
263.158	0.511		263.158	0.813		263.158	0.707		263.158	1.23
263.158	0.51		263.158	0.811		263.158	0.705		263.158	1.23
263.158	0.508		263.158	0.81		263.158	0.704		263.158	1.22
263.158	0.507		263.158	0.809		263.158	0.702		263.158	1.22
263.158	0.506		263.158	0.807		263.158	0.7		263.158	1.22
263.158	0.505		263.158	0.806		263.158	0.698		263.158	1.21
262.467	0.503		262.467	0.804		262.467	0.696		262.467	1.21
262.467	0.502		262.467	0.803		262.467	0.695		262.467	1.21
262.467	0.501		262.467	0.801		262.467	0.693		262.467	1.21
262.467	0.499		262.467	0.8		262.467	0.691		262.467	1.2
262.467	0.498		262.467	0.799		262.467	0.689		262.467	1.2
262.467	0.497		262.467	0.797		262.467	0.687		262.467	1.2
262.467	0.495		262.467	0.796		262.467	0.686		262.467	1.19
261.78	0.494		261.78	0.794		261.78	0.684		261.78	1.19
261.78	0.493		261.78	0.793		261.78	0.682		261.78	1.19
261.78	0.491		261.78	0.791		261.78	0.68		261.78	1.18
261.78	0.49		261.78	0.79		261.78	0.678		261.78	1.18
261.78	0.489		261.78	0.789		261.78	0.677		261.78	1.18
261.78	0.488		261.78	0.787		261.78	0.675		261.78	1.18
261.78	0.486		261.78	0.786		261.78	0.673		261.78	1.17
261.78	0.485		261.78	0.784		261.78	0.671		261.78	1.17
261.097	0.484		261.097	0.783		261.097	0.67		261.097	1.17
261.097	0.482		261.097	0.781		261.097	0.668		261.097	1.16
261.097	0.481		261.097	0.78		261.097	0.666		261.097	1.16
261.097	0.48		261.097	0.779		261.097	0.664		261.097	1.16
261.097	0.479		261.097	0.777		261.097	0.662		261.097	1.15
261.097	0.477		261.097	0.776		261.097	0.661		261.097	1.15
261.097	0.476		261.097	0.774		261.097	0.659		261.097	1.15
260.417	0.475		260.417	0.773		260.417	0.657		260.417	1.15
260.417	0.473		260.417	0.771		260.417	0.655		260.417	1.14
260.417	0.472		260.417	0.77		260.417	0.654		260.417	1.14
260.417	0.471		260.417	0.769		260.417	0.652		260.417	1.14
260.417	0.47		260.417	0.767		260.417	0.65		260.417	1.13
260.417	0.468		260.417	0.766		260.417	0.648		260.417	1.13
260.417	0.467		260.417	0.764		260.417	0.647		260.417	1.13
259.74	0.466		259.74	0.763		259.74	0.645		259.74	1.13
259.74	0.464		259.74	0.762		259.74	0.643		259.74	1.12
259.74	0.463		259.74	0.76		259.74	0.641		259.74	1.12
259.74	0.462		259.74	0.759		259.74	0.64		259.74	1.12
259.74	0.461		259.74	0.757		259.74	0.638		259.74	1.11
259.74	0.459		259.74	0.756		259.74	0.636		259.74	1.11
259.74	0.458		259.74	0.755		259.74	0.634		259.74	1.11
259.067	0.457		259.067	0.753		259.067	0.633		259.067	1.1
259.067	0.456		259.067	0.752		259.067	0.631		259.067	1.1
259.067	0.454		259.067	0.75		259.067	0.629		259.067	1.1
259.067	0.453		259.067	0.749		259.067	0.628		259.067	1.1
259.067	0.452		259.067	0.748		259.067	0.626		259.067	1.09
259.067	0.451		259.067	0.746		259.067	0.624		259.067	1.09
259.067	0.449		259.067	0.745		259.067	0.622		259.067	1.09
258.398	0.448		258.398	0.743		258.398	0.621		258.398	1.08
258.398	0.447		258.398	0.742		258.398	0.619		258.398	1.08
258.398	0.446		258.398	0.741		258.398	0.617		258.398	1.08
258.398	0.444		258.398	0.739		258.398	0.616		258.398	1.08
258.398	0.443		258.398	0.738		258.398	0.614		258.398	1.07
258.398	0.442		258.398	0.736		258.398	0.612		258.398	1.07
258.398	0.441		258.398	0.735		258.398	0.61		258.398	1.07
257.732	0.439		257.732	0.734		257.732	0.609		257.732	1.06
257.732	0.438		257.732	0.732		257.732	0.607		257.732	1.06
257.732	0.437		257.732	0.731		257.732	0.605		257.732	1.06
257.732	0.436		257.732	0.729		257.732	0.604		257.732	1.06
257.732	0.434		257.732	0.728		257.732	0.602		257.732	1.05
257.732	0.433		257.732	0.727		257.732	0.6		257.732	1.05
257.732	0.432		257.732	0.725		257.732	0.599		257.732	1.05
257.069	0.431		257.069	0.724		257.069	0.597		257.069	1.04
257.069	0.429		257.069	0.723		257.069	0.595		257.069	1.04
257.069	0.428		257.069	0.721		257.069	0.593		257.069	1.04
257.069	0.427		257.069	0.72		257.069	0.592		257.069	1.04
257.069	0.426		257.069	0.718		257.069	0.59		257.069	1.03
257.069	0.425		257.069	0.717		257.069	0.588		257.069	1.03
257.069	0.423		257.069	0.716		257.069	0.587		257.069	1.03
257.069	0.422		257.069	0.714		257.069	0.585		257.069	1.03
256.41	0.421		256.41	0.713		256.41	0.583		256.41	1.02
256.41	0.42		256.41	0.712		256.41	0.582		256.41	1.02
256.41	0.418		256.41	0.71		256.41	0.58		256.41	1.02
256.41	0.417		256.41	0.709		256.41	0.578		256.41	1.01
256.41	0.416		256.41	0.707		256.41	0.577		256.41	1.01
256.41	0.415		256.41	0.706		256.41	0.575		256.41	1.01
256.41	0.414		256.41	0.705		256.41	0.573		256.41	1.01
255.754	0.412		255.754	0.703		255.754	0.572		255.754	1
255.754	0.411		255.754	0.702		255.754	0.57		255.754	1
255.754	0.41		255.754	0.701		255.754	0.568		255.754	0.997
255.754	0.409		255.754	0.699		255.754	0.567		255.754	0.995
255.754	0.408		255.754	0.698		255.754	0.565		255.754	0.992
255.754	0.406		255.754	0.696		255.754	0.563		255.754	0.989
255.754	0.405		255.754	0.695		255.754	0.562		255.754	0.986
255.102	0.404		255.102	0.694		255.102	0.56		255.102	0.984
255.102	0.403		255.102	0.692		255.102	0.558		255.102	0.981
255.102	0.402		255.102	0.691		255.102	0.557		255.102	0.978
255.102	0.4		255.102	0.69		255.102	0.555		255.102	0.975
255.102	0.399		255.102	0.688		255.102	0.554		255.102	0.973
255.102	0.398		255.102	0.687		255.102	0.552		255.102	0.97
255.102	0.397		255.102	0.686		255.102	0.55		255.102	0.967
254.453	0.396		254.453	0.684		254.453	0.549		254.453	0.964
254.453	0.394		254.453	0.683		254.453	0.547		254.453	0.962
254.453	0.393		254.453	0.681		254.453	0.545		254.453	0.959
254.453	0.392		254.453	0.68		254.453	0.544		254.453	0.956
254.453	0.391		254.453	0.679		254.453	0.542		254.453	0.953
254.453	0.39		254.453	0.677		254.453	0.54		254.453	0.951
254.453	0.388		254.453	0.676		254.453	0.539		254.453	0.948
253.807	0.387		253.807	0.675		253.807	0.537		253.807	0.945
253.807	0.386		253.807	0.673		253.807	0.536		253.807	0.943
253.807	0.385		253.807	0.672		253.807	0.534		253.807	0.94
253.807	0.384		253.807	0.671		253.807	0.532		253.807	0.937
253.807	0.383		253.807	0.669		253.807	0.531		253.807	0.934
253.807	0.381		253.807	0.668		253.807	0.529		253.807	0.932
253.807	0.38		253.807	0.667		253.807	0.528		253.807	0.929
253.165	0.379		253.165	0.665		253.165	0.526		253.165	0.926
253.165	0.378		253.165	0.664		253.165	0.524		253.165	0.924
253.165	0.377		253.165	0.663		253.165	0.523		253.165	0.921
253.165	0.376		253.165	0.661		253.165	0.521		253.165	0.918
253.165	0.374		253.165	0.66		253.165	0.519		253.165	0.916
253.165	0.373		253.165	0.659		253.165	0.518		253.165	0.913
253.165	0.372		253.165	0.657		253.165	0.516		253.165	0.91
252.525	0.371		252.525	0.656		252.525	0.515		252.525	0.908
252.525	0.37		252.525	0.655		252.525	0.513		252.525	0.905
252.525	0.369		252.525	0.653		252.525	0.511		252.525	0.902
252.525	0.367		252.525	0.652		252.525	0.51		252.525	0.9
252.525	0.366		252.525	0.65		252.525	0.508		252.525	0.897
252.525	0.365		252.525	0.649		252.525	0.507		252.525	0.894
252.525	0.364		252.525	0.648		252.525	0.505		252.525	0.892
252.525	0.363		252.525	0.646		252.525	0.504		252.525	0.889
251.889	0.362		251.889	0.645		251.889	0.502		251.889	0.886
251.889	0.36		251.889	0.644		251.889	0.5		251.889	0.884
251.889	0.359		251.889	0.642		251.889	0.499		251.889	0.881
251.889	0.358		251.889	0.641		251.889	0.497		251.889	0.878
251.889	0.357		251.889	0.64		251.889	0.496		251.889	0.876
251.889	0.356		251.889	0.638		251.889	0.494		251.889	0.873
251.889	0.355		251.889	0.637		251.889	0.492		251.889	0.87
251.256	0.354		251.256	0.636		251.256	0.491		251.256	0.868
251.256	0.352		251.256	0.635		251.256	0.489		251.256	0.865
251.256	0.351		251.256	0.633		251.256	0.488		251.256	0.862
251.256	0.35		251.256	0.632		251.256	0.486		251.256	0.86
251.256	0.349		251.256	0.631		251.256	0.485		251.256	0.857
251.256	0.348		251.256	0.629		251.256	0.483		251.256	0.855
251.256	0.347		251.256	0.628		251.256	0.482		251.256	0.852
250.627	0.346		250.627	0.627		250.627	0.48		250.627	0.849
250.627	0.344		250.627	0.625		250.627	0.478		250.627	0.847
250.627	0.343		250.627	0.624		250.627	0.477		250.627	0.844
250.627	0.342		250.627	0.623		250.627	0.475		250.627	0.842
250.627	0.341		250.627	0.621		250.627	0.474		250.627	0.839
250.627	0.34		250.627	0.62		250.627	0.472		250.627	0.836
250.627	0.339		250.627	0.619		250.627	0.471		250.627	0.834
250	0.338		250	0.617		250	0.469		250	0.831
250	0.337		250	0.616		250	0.468		250	0.829
250	0.335		250	0.615		250	0.466		250	0.826

## Sheet: Supplementary FIGURE_18
FIGURE S17 A									FIGURE S17 B									FIGURE S17 C								FIGURE S17 D
Qz	R_ 0RH%	error		Qz	R_ 0% _ reversibility	error			Qz	R_ 70RH%	error		Qz	R_ 70% _ reversibility	error			Qz	R_ 100RH%	error		Qz	R_ 100% _ reversibility	error		Time	RH%	d/d_0	d/d_0 _ REV	n_H2O/n_PA
0.00658	1.00021	0.00866		0.00654	1.03396	0.0086			0.00651	0.98442	0.01724		0.00662	1.07664	0.01737			0.00648	0.94778	0.00646		0.00653	1.06063	0.01733		0	0	1	1	0
0.00683	1.01508	0.00753		0.0068	1.02256	0.00752			0.00677	1.00652	0.01506		0.00688	1.0317	0.01466			0.00673	0.96565	0.00571		0.00679	1.03964	0.01474		39	30	1.10753		2
0.0071	0.97292	0.00655		0.00707	1.03817	0.0067			0.00703	1.0311	0.01349		0.00715	1.0232	0.01286			0.007	0.95986	0.00504		0.00706	1.09449	0.01343		55	40	1.12903		2.4
0.00739	0.95688	0.00558		0.00735	1.02973	0.00578			0.00732	1.0102	0.01155		0.00742	1.04408	0.0116			0.00728	0.95889	0.00434		0.00734	1.03891	0.0113		70	50	1.13978		2.6
0.00769	0.95512	0.00498		0.00765	1.014	0.00509			0.00761	1.01929	0.01032		0.00771	1.00272	0.0099			0.00758	0.93578	0.00382		0.00763	1.01099	0.00994		120	75	1.15054	1.455	3.6
0.00799	0.97261	0.00453		0.00795	1.01459	0.00458			0.00792	0.97385	0.00915		0.00802	1.01127	0.00896			0.00789	0.94528	0.00336		0.00794	1.01988	0.00902		180	90	1.16129		4.4
0.00831	0.95455	0.00394		0.00827	0.97329	0.00394			0.00824	0.9444	0.00788		0.00834	1.03043	0.00796			0.00821	0.93349	0.003		0.00826	1.03795	0.00798		240	98	1.1628		4.8
0.00865	0.92804	0.00352		0.00861	0.9743	0.00358			0.00857	0.94651	0.00714		0.00868	0.98724	0.00703			0.00855	0.9215	0.0027		0.0086	0.98033	0.00701		300	100	1.1628	1.1621	5.1
0.009	0.92911	0.00312		0.00896	0.94554	0.00311			0.00892	0.91666	0.00621		0.00903	0.96019	0.00612			0.0089	0.90811	0.00237		0.00895	0.96117	0.00614		360	100	1.1628
0.00938	0.89699	0.0028		0.00933	0.91702	0.00281			0.00929	0.93634	0.00574		0.00941	0.91769	0.00546			0.00927	0.89107	0.00214		0.00932	0.90796	0.00544		420	100	1.1628
0.00977	0.83176	0.00241		0.00972	0.83785	0.00239			0.00968	0.90352	0.00503		0.0098	0.79399	0.00454			0.00966	0.85547	0.00187		0.00971	0.82572	0.00464
0.01018	0.64254	0.00196		0.01013	0.61822	0.0019			0.01009	0.74086	0.0042		0.01021	0.59758	0.00365			0.01007	0.74468	0.00161		0.01012	0.62555	0.00373
0.01061	0.40093	0.00139		0.01056	0.38625	0.00134			0.01052	0.50591	0.00311		0.01064	0.42909	0.00276			0.01049	0.53099	0.00121		0.01055	0.43533	0.00278
0.01106	0.24112	0.000994606		0.01102	0.24318	0.000943343			0.01096	0.33281	0.00234		0.01109	0.31975	0.00221			0.01096	0.35955	0.000881927		0.01101	0.32563	0.00214
0.01153	0.16089	0.000728651		0.01152	0.17294	0.000735908			0.01143	0.24935	0.00182		0.01156	0.25744	0.00178			0.01145	0.26657	0.000701241		0.0115	0.25184	0.00175
0.01204	0.11739	0.000556031		0.01203	0.12842	0.000568261			0.01195	0.19436	0.00144		0.01207	0.19044	0.00142			0.01196	0.21027	0.00055691		0.01202	0.20158	0.0014
0.01258	0.08592	0.000446188		0.01257	0.09245	0.000464687			0.01248	0.1496	0.00118		0.01261	0.14992	0.00122			0.0125	0.1685	0.00046614		0.01256	0.16279	0.00118
0.01315	0.06818	0.000359317		0.01314	0.07595	0.000376656			0.01304	0.12062	0.000958705		0.01317	0.12348	0.00101			0.01307	0.14155	0.000385692		0.01313	0.13818	0.000984785
0.01376	0.05238	0.000284008		0.01376	0.0569	0.000298616			0.01366	0.09762	0.000775749		0.01378	0.10112	0.000834803			0.01369	0.11245	0.00030918		0.01375	0.1158	0.000811317
0.01441	0.04139	0.000237835		0.01442	0.045	0.000254807			0.01431	0.08001	0.000662866		0.01443	0.07998	0.000716348			0.01435	0.09537	0.000267869		0.01441	0.09525	0.000692826
0.01509	0.0333	0.000192808		0.0151	0.03616	0.000207264			0.01499	0.06791	0.000551222		0.01511	0.06392	0.000593555			0.01503	0.07849	0.00021935		0.01509	0.08109	0.000577207
0.01584	0.027	0.000156419		0.01586	0.02834	0.000168601			0.01573	0.05552	0.000448471		0.01585	0.05523	0.000491492			0.01579	0.06459	0.000178723		0.01585	0.06757	0.000473178
0.01663	0.02155	0.000132396		0.01665	0.02147	0.000144996			0.01652	0.04763	0.000392957		0.01663	0.04864	0.000424246			0.01658	0.05484	0.000155861		0.01664	0.05692	0.000411867
0.01745	0.01731	0.000107433		0.01748	0.01823	0.000118695			0.01734	0.03875	0.000321911		0.01746	0.04036	0.000357197			0.01742	0.04486	0.00012793		0.01748	0.04663	0.0003389
0.01836	0.01369	8.73285e-05		0.0184	0.0138	9.74444e-05			0.01825	0.03103	0.000263951		0.01836	0.03189	0.000299269			0.01834	0.03712	0.000106473		0.0184	0.03768	0.000279891
0.01932	0.01123	7.72967e-05		0.01937	0.01133	8.81866e-05			0.01921	0.02661	0.000239492		0.01931	0.02644	0.000262296			0.01931	0.03144	9.58625e-05		0.01937	0.03062	0.000247116
0.02032	0.00887	6.46432e-05		0.02039	0.00922	7.4508e-05			0.02022	0.02092	0.000199874		0.02031	0.0202	0.000234839			0.02033	0.02528	8.12789e-05		0.02039	0.02625	0.000217617
0.02144	0.00705	5.6175e-05		0.02152	0.00764	6.50664e-05			0.02134	0.01725	0.000176919		0.02142	0.01898	0.000206033			0.02147	0.0206	7.18303e-05		0.02153	0.02085	0.000191048
0.02269	0.00557	5.03102e-05		0.02279	0.00606	5.88975e-05			0.02258	0.01396	0.000160623		0.02265	0.01504	0.000186176			0.02274	0.01601	6.42259e-05		0.02279	0.01722	0.000176737
0.024	0.00449	4.82215e-05		0.02413	0.00498	5.56282e-05			0.0239	0.01131	0.000154273		0.02404	0.01145	0.000161985			0.02408	0.01283	6.08738e-05		0.02422	0.01389	0.000157406
0.02539	0.00334	4.08603e-05		0.02554	0.00367	4.80898e-05			0.0253	0.00825	0.000129152		0.02551	0.00904	0.000152175			0.02551	0.00985	5.26351e-05		0.02574	0.01055	0.000144667
0.02694	0.00278	3.76179e-05		0.02713	0.00274	4.16426e-05			0.02686	0.00636	0.000114637		0.02707	0.00715	0.000136373			0.0271	0.00757	4.65701e-05		0.02736	0.00774	0.000124285
0.0287	0.00195	3.09361e-05		0.02892	0.00197	3.56461e-05			0.02863	0.00512	0.00010063		0.02883	0.00493	0.000111003			0.02892	0.00577	3.94946e-05		0.02919	0.0059	0.000105227
0.03071	0.00159	2.73837e-05		0.03098	0.00165	3.01588e-05			0.03066	0.00364	8.35908e-05		0.031	0.0033	0.000111003			0.03099	0.004	3.2483e-05		0.03255	0.00321	7.8769e-05
0.032	0.0013	2.00653e-05		0.032	0.0013	3.56461e-05			0.03331	0.00215	6.85689e-05		0.03248	0.00286	7.38524e-05			0.03322	0.00269	2.86706e-05		0.03337	0.00277	7.02258e-05
0.033	0.0011	1.63353e-05		0.033	0.0011	3.01588e-05			0.03412	0.00199	5.6264e-05		0.03328	0.00225	7.39396e-05			0.03594	0.00165	2.06454e-05		0.03421	0.00227	5.50809e-05
0.03422	0.000854945	2.00653e-05		0.03419	0.00096076	2.16478e-05			0.03497	0.00142	4.54349e-05		0.03409	0.00187	5.77529e-05			0.03685	0.00146	1.73549e-05		0.03506	0.00209	4.97582e-05
0.03507	0.000731105	1.63353e-05		0.03505	0.000814	1.93612e-05			0.03586	0.00125	3.69557e-05		0.03493	0.00161	5.04211e-05			0.03777	0.00123	1.37584e-05		0.03596	0.00179	4.09162e-05
0.03597	0.00067368	1.48954e-05		0.03594	0.000673993	1.60636e-05			0.03677	0.00121	3.26584e-05		0.03583	0.00129	3.99304e-05			0.03875	0.001	1.07765e-05		0.03687	0.00135	3.19877e-05
0.03688	0.000580172	1.23358e-05		0.03689	0.000560987	1.30856e-05			0.03769	0.00118	2.89425e-05		0.03673	0.00119	3.47445e-05			0.03977	0.000925817	9.47225e-06		0.0378	0.00131	2.78294e-05
0.03781	0.000457192	9.948e-06		0.03785	0.000488545	1.12403e-05			0.03866	0.00102	2.38713e-05		0.03765	0.00133	2.88379e-05			0.04081	0.000732592	7.86306e-06		0.03877	0.00116	2.37133e-05
0.03878	0.000408795	8.16999e-06		0.03883	0.0004113	9.51159e-06			0.03968	0.000739077	1.96359e-05		0.03862	0.00118	2.39666e-05			0.04187	0.00061492	6.36666e-06		0.0398	0.000932252	1.98309e-05
0.03981	0.000347488	7.17704e-06		0.03986	0.00034326	8.28122e-06			0.04071	0.000616458	1.69462e-05		0.03964	0.00102	2.05646e-05			0.04298	0.000490773	5.02359e-06		0.04084	0.000793442	1.73327e-05
0.04085	0.000305522	6.29449e-06		0.04094	0.000322333	6.71546e-06			0.04176	0.000479537	1.37731e-05		0.04067	0.000746918	1.72647e-05			0.04415	0.00039306	4.0339e-06		0.04189	0.00063975	1.41265e-05
0.0419	0.000254745	5.29253e-06		0.04204	0.000280665	5.8638e-06			0.04287	0.000434257	1.15397e-05		0.04172	0.000735357	1.52604e-05			0.04538	0.000304608	3.22475e-06		0.04301	0.000489077	1.13427e-05
0.04302	0.000231853	4.56621e-06		0.04316	0.00021325	4.71982e-06			0.04403	0.00031057	9.27851e-06		0.04282	0.000530287	1.15767e-05			0.04664	0.000238907	2.68492e-06		0.04418	0.000403312	9.2401e-06
0.04419	0.000188798	3.72262e-06		0.04435	0.000191358	3.93497e-06			0.04526	0.000329432	8.44203e-06		0.04398	0.000430987	9.27207e-06			0.04791	0.000190444	2.20196e-06		0.04541	0.000299807	7.50855e-06
0.04543	0.000162686	3.18018e-06		0.04559	0.00017051	3.16318e-06			0.04651	0.000195965	6.43453e-06		0.04516	0.000332505	8.03451e-06			0.04926	0.000130493	1.67588e-06		0.04667	0.000225003	6.16195e-06
0.04668	0.000127577	2.71108e-06		0.04686	0.000129487	2.87971e-06			0.04778	0.000191513	5.82899e-06		0.04635	0.000291623	6.85939e-06			0.05068	0.000105257	1.35211e-06		0.04795	0.000175955	5.10732e-06
0.04796	0.000112743	2.27961e-06		0.04815	0.000105555	2.3906e-06			0.04912	0.000117538	4.2552e-06		0.04761	0.000202788	5.52591e-06			0.05219	6.59802e-05	1.01171e-06		0.04929	0.000139233	4.07481e-06
0.0493	8.1286e-05	1.81552e-06		0.04951	9.0131e-05	1.81416e-06			0.05053	0.000101604	3.60713e-06		0.04894	0.000164384	4.47095e-06			0.05372	4.9805e-05	8.54908e-07		0.05071	0.000104649	3.18883e-06
0.05073	6.80047e-05	1.55221e-06		0.05094	6.62393e-05	1.54685e-06			0.05196	6.86452e-05	2.9348e-06		0.05034	0.000111543	3.4373e-06			0.05527	3.67927e-05	7.027e-07		0.05222	4.8512e-05	2.32427e-06
0.05224	5.3288e-05	1.29497e-06		0.05247	6.12898e-05	1.2805e-06			0.05341	4.70785e-05	2.19593e-06		0.05177	7.9026e-05	2.69956e-06			0.05692	2.7265e-05	5.80274e-07		0.05375	4.40135e-05	2.10117e-06
0.05377	4.80815e-05	1.16565e-06		0.05401	4.99855e-05	1.08551e-06			0.05495	3.19762e-05	1.83492e-06		0.05321	6.6178e-05	2.2376e-06			0.05866	2.566e-05	5.00833e-07		0.05531	4.1135e-05	1.7142e-06
0.05532	3.77992e-05	9.69891e-07		0.05558	3.70277e-05	8.84957e-07			0.05657	3.76387e-05	1.71724e-06		0.05473	3.85322e-05	1.79555e-06			0.06051	2.84012e-05	4.80414e-07		0.05695	3.08692e-05	1.34447e-06
0.05697	3.18095e-05	8.17804e-07		0.05725	3.28185e-05	7.72505e-07			0.0583	2.3681e-05	1.34961e-06		0.05634	2.69703e-05	1.31046e-06			0.0624	3.02098e-05	4.65444e-07		0.05869	2.12158e-05	1.19468e-06
0.05871	2.52343e-05	6.85745e-07		0.05901	2.34517e-05	6.02084e-07			0.06013	3.3539e-05	1.2966e-06		0.05805	2.64355e-05	1.14661e-06			0.0643	3.71978e-05	4.70941e-07		0.06055	2.21005e-05	1.0292e-06
0.06057	2.39782e-05	6.15406e-07		0.06089	2.33547e-05	5.43671e-07			0.06198	2.80807e-05	1.19491e-06		0.05986	2.56411e-05	9.35064e-07			0.06633	3.98822e-05	4.53067e-07		0.06243	2.29543e-05	1.05454e-06
0.06245	2.25329e-05	5.66903e-07		0.06279	1.84826e-05	4.85703e-07			0.06386	2.9323e-05	1.14799e-06		0.0617	2.52132e-05	1.06337e-06			0.06849	4.8203e-05	4.49423e-07		0.06434	3.2444e-05	1.04917e-06
0.06436	1.87964e-05	5.05657e-07		0.06472	1.89714e-05	4.35712e-07			0.06586	2.67355e-05	1.07602e-06		0.06357	2.69612e-05	1.01638e-06			0.07079	5.12492e-05	4.26747e-07		0.06636	3.4785e-05	1.04281e-06
0.06638	1.94942e-05	4.59373e-07		0.06678	1.61885e-05	3.99597e-07			0.06799	4.42002e-05	1.15482e-06		0.06555	2.75502e-05	9.54435e-07			0.07325	5.5474e-05	4.05841e-07		0.06852	4.21477e-05	1.03089e-06
0.06854	1.93183e-05	4.23988e-07		0.06896	1.83398e-05	3.73209e-07			0.07026	4.389e-05	1.06308e-06		0.06765	3.16372e-05	9.35196e-07			0.07575	5.36085e-05	3.89059e-07		0.07082	4.5481e-05	9.70604e-07
0.07085	1.88176e-05	3.81203e-07		0.0713	1.7624e-05	3.41282e-07			0.07268	3.72677e-05	9.26442e-07		0.0699	4.3182e-05	9.64713e-07			0.07829	5.18832e-05	3.55489e-07		0.07329	4.55795e-05	9.05208e-07
0.07331	1.91373e-05	3.49909e-07		0.0738	1.79921e-05	3.07688e-07			0.07515	4.73612e-05	1.00718e-06		0.0723	4.52517e-05	9.05606e-07			0.081	4.70347e-05	3.13729e-07		0.07579	4.64375e-05	9.15652e-07
0.07582	1.74374e-05	3.23962e-07		0.07634	1.84051e-05	3.04396e-07			0.07764	4.37835e-05	8.90705e-07		0.07473	4.151e-05	8.74434e-07			0.0839	4.16472e-05	2.74029e-07		0.07832	4.35165e-05	8.02476e-07
0.07835	1.712e-05	2.92684e-07		0.07891	1.60111e-05	2.70532e-07			0.08031	4.18925e-05	8.04453e-07		0.0772	4.60177e-05	8.4182e-07			0.08703	3.43232e-05	2.32965e-07		0.08103	3.92007e-05	7.08304e-07
0.08106	1.39436e-05	2.57118e-07		0.08167	1.64054e-05	2.49605e-07			0.08316	3.51182e-05	7.10351e-07		0.07983	4.24173e-05	7.36668e-07			0.09039	2.6246e-05	1.87918e-07		0.08394	3.25355e-05	5.9021e-07
0.08397	1.35198e-05	2.32937e-07		0.08462	1.48138e-05	2.19655e-07			0.08623	2.9547e-05	5.88548e-07		0.08266	3.97077e-05	6.68373e-07			0.09402	1.99133e-05	1.50936e-07		0.08706	3.26767e-05	5.53761e-07
0.08709	1.10407e-05	1.91068e-07		0.0878	1.16645e-05	1.93316e-07			0.08952	2.47691e-05	4.96947e-07		0.08568	3.27347e-05	5.62619e-07			0.09773	1.27239e-05	1.22762e-07		0.09042	2.36217e-05	4.38609e-07
0.09046	9.08992e-06	1.67484e-07		0.09122	9.05275e-06	1.62911e-07			0.09309	2.0257e-05	4.05497e-07		0.08894	2.77927e-05	4.82596e-07			0.1015	7.70085e-06	9.21671e-08		0.09405	1.70707e-05	3.40773e-07
0.09409	6.43582e-06	1.35134e-07		0.09493	6.7817e-06	1.34215e-07			0.09672	1.25293e-05	3.28038e-07		0.09246	2.17051e-05	3.89539e-07			0.10557	4.27292e-06	7.03191e-08		0.09776	1.06405e-05	2.78544e-07
0.0978	4.83802e-06	1.18687e-07		0.09871	4.3703e-06	1.18084e-07			0.10041	7.54477e-06	2.48312e-07		0.09604	1.36912e-05	3.2095e-07			0.10998	2.40921e-06	5.40654e-08		0.10152	5.418e-06	2.0717e-07
0.10157	3.15205e-06	9.65992e-08		0.10255	2.82215e-06	9.78188e-08			0.10439	4.41837e-06	2.046e-07		0.09968	9.68975e-06	2.4895e-07			0.11478	1.84489e-06	4.71127e-08		0.10559	3.31212e-06	1.59852e-07
0.10565	2.37676e-06	8.23688e-08		0.10671	2.22745e-06	7.75387e-08			0.10871	1.45065e-06	1.44009e-07		0.1036	5.96025e-06	1.87166e-07			0.12001	2.19662e-06	4.49838e-08		0.11	1.46369e-06	1.25308e-07
0.11006	2.12092e-06	6.87896e-08		0.11122	2.00382e-06	6.29415e-08			0.11339	1.43512e-06	1.18368e-07		0.10785	2.51217e-06	1.27076e-07			0.12575	2.75107e-06	4.56214e-08		0.1148	1.14433e-06	1.05764e-07
0.11486	1.80994e-06	6.43736e-08		0.11613	1.6368e-06	5.42906e-08			0.11849	1.73089e-06	1.22457e-07		0.11245	1.51225e-06	1.12269e-07			0.13206	3.38172e-06	4.7149e-08		0.12003	1.87402e-06	1.02326e-07
0.12009	1.61563e-06	5.98901e-08		0.12149	1.59674e-06	5.1677e-08			0.12408	2.4166e-06	1.15773e-07		0.11747	1.75113e-06	9.84326e-08			0.13903	2.79952e-06	4.62258e-08		0.12576	1.69902e-06	9.69472e-08
0.12583	1.51991e-06	5.28249e-08		0.12737	1.39919e-06	4.68291e-08			0.13022	2.4785e-06	1.17444e-07		0.12296	2.2975e-06	1.02671e-07			0.14627	2.13491e-06	4.495e-08		0.13206	2.58767e-06	1.03922e-07
0.13214	1.35613e-06	5.22683e-08		0.13385	1.16752e-06	4.62184e-08			0.137	2.48698e-06	1.20212e-07		0.12899	2.7544e-06	1.04483e-07			0.15375	8.55605e-07	3.82328e-08		0.13903	2.08851e-06	9.62074e-08
0.13912	1.17273e-06	4.95405e-08		0.14054	8.38747e-07	4.89852e-08			0.14402	2.14452e-06	1.25629e-07		0.1352	2.42205e-06	1.13988e-07			0.16203	4.8295e-07	3.41991e-08		0.14626	1.61015e-06	1.04174e-07
0.14636	6.37855e-07	4.96414e-08		0.14743	7.22387e-07	4.92816e-08			0.15127	1.38743e-06	1.05137e-07		0.14156	2.37442e-06	1.09323e-07			0.17126	4.33415e-07	3.11445e-08		0.15373	4.18952e-07	8.76177e-08
0.15384	9.51417e-08	4.68998e-08		0.15503	2.87487e-07	4.37862e-08			0.15928	5.96767e-08	9.26957e-08		0.14855	1.35167e-06	9.63986e-08			0.1816	3.19805e-07	3.09522e-08		0.162	6.16547e-07	7.42295e-08
0.17135	2.6613e-07	4.3298e-08		0.16346	1.08939e-07	4.09585e-08			0.16819	7.54105e-07	8.56023e-08		0.15627	1.02401e-07	7.80536e-08			0.19327	2.9781e-07	3.06445e-08		0.17122	4.27645e-07	7.71558e-08
0.19337	8.0497e-08	4.2312e-08		0.17285	3.00517e-07	3.76402e-08			0.17815	1.07397e-06	8.77306e-08		0.16484	3.69372e-07	7.53123e-08			0.20655	1.7662e-07	2.87366e-08		0.18154	1.79874e-07	7.48521e-08
0.22187	1.68093e-07	4.14773e-08		0.18339	2.94885e-07	3.7358e-08			0.25314	9.45495e-07	9.15343e-08		0.17439	7.66595e-07	6.78295e-08			0.22178	2.38404e-08	2.83612e-08		0.1932	4.90597e-07	7.03237e-08
0.23953	1.93125e-07	4.30575e-08		0.19531	9.9298e-09	3.61777e-08			0.27456	3.62045e-07	9.29576e-08		0.18513	8.95247e-07	6.88677e-08			0.26017	2.19532e-07	3.27172e-08		0.20645	2.38841e-07	6.23762e-08
0.26025	2.13631e-07	4.48624e-08		0.24257	7.90107e-08	3.88276e-08			0.32553	1.01554e-07	1.38308e-07		0.19728	7.8565e-09	6.85986e-08			0.28285	1.03849e-07	3.67488e-08		0.22165	2.06189e-07	6.61177e-08
0.28292	1.27876e-07	5.15087e-08		0.26387	3.98525e-08	4.06146e-08			0.26574	5.7283e-07	8.10597e-08		0.26574	5.7283e-07	8.10597e-08			0.30766	1.30816e-08	4.14998e-08		0.23927	3.60307e-08	7.42568e-08
0.33728	7.84647e-08	7.74979e-08		0.28722	1.10271e-07	4.60126e-08			0.3132	5.76627e-08	1.17977e-07		0.3132	5.76627e-08	1.17977e-07			0.33725	1.02925e-07	4.98552e-08		0.25994	7.79795e-13	7.23663e-08
				0.31284	3.96395e-07	5.73026e-08			0.34392	6.5065e-07	1.46826e-07		0.34392	6.5065e-07	1.46826e-07			0.37313	6.39477e-07	8.86127e-08		0.28256	4.93757e-07	9.04332e-08
									0.38132	2.33575e-07	2.19085e-07		0.38132	2.33575e-07	2.19085e-07			0.38132	2.33575e-07	2.19085e-07		0.30729	1.75937e-07	9.95233e-08
																						0.3725	6.77567e-07	1.98881e-07
